# Supplementary material for: Factors associated with wasting and stunting among children aged 06–59 months in South Ari District, Southern Ethiopia: a community-based cross-sectional study
Source: BMC Nutr. 2023 Feb 24;9:34. doi: 10.1186/s40795-023-00683-3 (PMC9950702; doi:10.1186/s40795-023-00683-3)
Supplement: Supplementary file 1 — Additional file 1. [file 40795_2023_683_MOESM1_ESM.xlsx]

## Sheet: S1 Dataset. Minimum Data set
A1	A2	A3	A4	A5	A6	A7	A8	A9	A91	A10	A101	A11	A12	A13	A131	A14	A141	A15	A16	A17	A18	A19	A20	A21	A22	A23	A24	A25	A26	A27	A28	A29	A30	A31	A32	A33	A34	B1	B11	B2	B3	B4	B5	B51	C1	C2	C3	C4	C5
1	2013-07-27	Tolta	3	1	2	27	2	2		1		3	3	4		5		1	1	0	0	0	0	1	0	1	0	0	0	1	0	0	0	1	0	0	0	1		0	#NULL!	1	3		1	2012-09-25	10	2	4
2	2013-07-27	Tolta	4	2	2	28	2	3		2		3	2	4		5		1	1	0	0	0	0	0	0	0	1	0	0	0	1	0	0	1	0	0	0	1		0	#NULL!	1	3		2	2012-09-22	10	2	4
3	2013-07-27	Tolta	8	2	6	40	2	2		1		2	3	2		1		0	1	0	0	0	0	0	0	0	1	1	0	0	1	0	0	0	0	0	0	1		0	#NULL!	1	3		2	2011-06-06	25	2	4
4	2013-07-27	Tolta	5	3	2	35	2	3		2		4	2	4		3		1	1	0	0	1	0	1	0	1	1	0	1	0	1	0	0	1	0	0	0	3		0	#NULL!	1	3		1	2014-06-21	25	2	4
5	2013-07-27	Tolta	6	4	2	32	2	2		1		2	3	1		1		1	1	0	0	0	0	0	0	0	1	1	0	0	1	0	0	1	0	0	0	1		0	#NULL!	1	3		2	2010-08-14	34	2	4
6	2013-07-27	Tolta	5	3	2	35	2	1		1		3	4	2		1		0	1	0	0	0	0	0	0	1	1	0	0	0	1	0	0	1	0	0	0	1		0	#NULL!	1	3		1	2012-04-10	15	2	4
7	2013-07-27	Tolta	5	3	2	45	2	1		1		2	3	4		1		0	1	0	0	0	0	0	0	0	1	1	0	0	1	0	0	1	0	0	0	1		0	#NULL!	1	3		1	2012-04-01	15	2	4
8	2013-07-26	Tolta	4	2	2	35	2	2		1		2	2	3		1		1	0	0	0	0	0	0	0	0	1	1	0	0	1	0	0	1	0	0	0	1		0	#NULL!	1	3		1	2010-08-24	35	2	4
9	2013-07-26	Tolta	5	2	3	50	2	1		2		2	3	4		5		1	1	0	0	0	0	0	0	0	1	0	0	0	1	0	0	1	0	0	0	1		0	#NULL!	1	3		2	2011-03-19	27	2	4
10	2013-07-26	Tolta	6	4	2	45	2	1		2		3	2	1		1		1	1	0	0	0	0	0	0	0	1	1	0	0	1	0	0	1	1	0	0	1		0	#NULL!	1	3		1	2010-12-12	31	2	4
11	2013-07-26	Tolta	4	2	2	35	2	2		1		3	4	2		1		1	1	0	0	0	0	0	0	1	1	1	0	0	1	0	0	1	0	0	0	1		0	#NULL!	1	3		2	2010-04-08	38	2	4
12	2013-07-26	Tolta	3	1	2	30	2	1		2		4	3	4		3		0	1	0	0	0	0	0	0	0	1	0	0	0	1	0	0	1	0	0	0	1		0	#NULL!	1	3		1	2012-07-02	12	2	4
13	2013-07-25	Tolta	4	2	2	23	2	2		1		3	3	2		2		0	0	0	0	0	0	0	0	1	1	0	0	1	0	0	0	1	0	0	0	1		0	#NULL!	1	3		1	2012-02-08	17	2	4
14	2013-07-25	Tolta	5	3	2	40	2	3		2		2	2	4		1		0	1	0	0	0	0	0	0	0	1	0	0	0	1	0	0	1	0	0	0	1		0	#NULL!	1	3		2	2011-12-04	19	1	4
15	2013-07-25	Tolta	4	2	2	28	2	2		1		2	2	1		1		0	0	0	0	0	0	0	0	0	1	1	0	0	0	1	0	1	0	0	0	1		0	#NULL!	1	3		1	2011-05-09	26	2	4
16	2013-07-25	Tolta	4	2	2	21	2	2		1		2	3	2		1		0	1	0	0	0	0	0	0	0	0	1	0	0	1	0	0	1	0	0	0	1		0	#NULL!	1	3		2	2010-12-14	31	2	4
17	2013-07-30	Tolta	4	1	3	36	2	3		2		3	3	4		1		0	1	0	0	0	0	0	0	1	0	0	0	0	1	0	0	1	0	0	0	1		0	#NULL!	1	3		2	2012-07-20	12	2	4
18	2013-07-30	Tolta	6	3	3	35	2	1		2		3	4	2		1		0	1	0	0	0	0	0	0	0	0	1	0	0	1	0	0	0	0	0	0	1		0	#NULL!	1	3		2	2013-01-21	7	2	4
19	2013-07-28	Tolta	9	4	5	44	2	1		1		3	2	1		1		1	1	0	0	0	0	0	0	0	0	0	0	0	0	0	0	0	0	0	0	1		0	#NULL!	1	3		1	2009-07-12	59	2	4
20	2013-07-28	Tolta	4	1	3	38	2	1		1		4	3	4		3		1	1	0	0	0	0	0	0	0	1	0	0	0	1	0	0	1	0	0	0	1		0	#NULL!	1	3		1	2009-12-04	59	2	4
21	2013-07-29	Tolta	6	4	2	35	2	1		1		1	1	3		4		0	0	0	0	0	0	0	0	0	0	0	0	0	0	0	1	0	0	0	0	1		0	#NULL!	1	2		1	2012-06-16	13	2	4
22	2013-07-29	Tolta	8	2	6	55	2	3		2		2	1	4		1		0	0	0	0	0	0	0	0	0	1	0	0	0	1	0	0	1	0	0	0	1		0	#NULL!	1	3		1	2009-04-27	51	2	4
23	2013-07-30	Tolta	4	2	2	42	2	3		2		3	2	4		1		0	1	0	0	1	0	0	0	1	1	0	0	0	1	0	0	1	0	0	0	1		0	#NULL!	1	3		1	2011-01-25	30	2	4
24	2013-07-28	Tolta	6	1	5	50	3	1		2		1	3	4		1		0	0	0	0	0	0	0	0	0	0	0	0	0	1	0	0	1	0	0	0	1		0	#NULL!	1	3		2	2011-01-28	36	1	4
25	2013-07-28	Tolta	5	2	3	35	2	1		1		2	1	1		1		0	0	0	0	0	0	0	0	0	1	0	0	0	0	0	1	1	0	0	0	1		0	#NULL!	1	3		2	2011-06-27	25	2	4
26	2013-07-30	Tolta	5	2	3	45	2	3		2		4	2	2		3		0	1	0	0	0	0	0	0	0	1	0	0	0	1	0	0	0	0	0	0	1		0	#NULL!	1	3		1	2010-10-01	44	2	4
27	2013-07-30	Tolta	5	2	3	24	2	3		2		2	2	4		1		0	1	0	0	0	0	0	0	0	1	0	0	0	1	0	0	1	0	0	0	1		0	#NULL!	1	3		1	2008-06-28	59	2	4
28	2013-07-30	Tolta	4	1	3	35	2	3		2		2	4	4		1		1	1	0	0	0	0	0	0	0	1	0	0	0	1	0	0	1	0	0	0	1		0	#NULL!	1	3		1	2009-11-22	45	1	4
29	2013-07-28	Tolta	7	2	5	50	2	1		2		2	3	2		1		0	1	0	0	0	0	0	0	0	1	1	0	0	1	0	0	1	0	0	0	1		0	#NULL!	1	3		1	2012-10-14	9	2	2
30	2013-07-30	Tolta	4	2	2	30	2	2		1		2	4	2		1		0	0	0	0	0	0	0	0	0	1	1	0	0	1	0	0	0	0	0	0	1		0	#NULL!	1	3		2	2011-05-14	26	2	4
31	2013-07-28	Tolta	4	2	2	30	2	1		2		4	4	2		3		0	1	0	0	0	0	0	0	0	1	0	0	0	1	0	0	0	0	0	0	1		0	#NULL!	1	3		2	2012-08-17	11	2	4
32	2013-07-27	Tolta	3	1	2	28	2	2		1		3	4	2		1		0	0	0	0	0	0	0	0	0	1	1	0	0	1	0	0	0	0	0	0	1		0	#NULL!	1	3		2	2011-02-25	29	2	4
33	2013-07-25	Tolta	6	4	2	40	2	2		1		2	2	1		1		1	1	0	0	0	0	0	1	0	1	1	0	0	1	0	0	1	0	0	0	1		0	#NULL!	1	3		2	2012-05-02	14	2	4
34	2013-07-25	Tolta	5	3	2	28	2	2		1		2	3	5		1		0	0	0	0	0	0	0	0	0	1	0	0	0	0	0	1	1	0	0	0	1		0	#NULL!	1	3		1	2011-08-10	20	2	4
35	2013-07-25	Tolta	8	6	2	27	2	2		1		1	2	1		1		0	0	0	0	0	0	0	1	0	0	1	0	0	0	0	1	1	0	0	0	1		0	#NULL!	1	3		2	2012-01-12	18	2	4
36	2013-07-25	Tolta	5	3	2	35	2	2		1		4	4	2		3		0	1	0	0	0	0	0	1	0	1	1	0	0	1	0	0	1	0	0	0	1		0	#NULL!	1	3		1	2011-05-17	25	2	4
37	2013-07-27	Tolta	5	2	3	40	2	1		1		2	2	1		1		0	0	0	0	0	0	0	0	0	0	1	0	0	0	1	0	1	0	0	0	1		0	#NULL!	1	3		1	2012-04-07	15	2	4
38	2013-07-27	Tolta	3	2	1	27	4	1		1		1	#NULL!	#NULL!		1		0	1	0	0	0	0	0	0	0	1	0	0	0	1	0	0	0	0	0	0	1		0	#NULL!	1	3		1	2009-04-27	48	2	4
39	2013-07-27	Tolta	6	4	2	48	2	2		1		3	4	2		1		0	1	0	0	0	0	0	0	1	1	1	0	1	0	0	0	1	0	0	0	1		0	#NULL!	1	3		1	2010-02-12	41	2	4
40	2013-07-27	Tolta	5	3	2	36	2	2		1		1	1	3		4		0	0	0	0	0	0	0	0	0	0	0	0	0	0	0	1	1	0	0	0	1		0	#NULL!	1	2		1	2009-02-15	53	2	4
41	2013-07-27	Tolta	3	1	2	55	2	2		1		2	2	4		1		1	1	0	0	0	0	0	0	0	1	1	0	0	1	0	0	1	0	0	0	1		0	#NULL!	1	3		1	2009-03-26	52	2	4
42	2013-07-27	Tolta	4	2	2	40	2	2		1		2	1	1		1		0	0	0	0	0	0	0	0	0	0	1	0	0	0	0	1	0	0	0	0	1		0	#NULL!	1	2		1	2011-04-15	24	2	4
43	2013-07-27	Tolta	3	1	2	28	2	2		1		3	4	2		1		0	0	0	0	0	0	0	0	0	1	0	0	0	1	0	0	0	0	0	0	1		0	#NULL!	1	3		1	2011-10-14	19	2	4
44	2013-07-27	Tolta	7	2	5	40	2	2		1		1	3	2		1		1	1	0	0	0	0	0	0	0	1	1	0	0	1	0	0	1	0	0	0	1		0	#NULL!	1	3		1	2010-04-02	39	2	4
45	2013-07-27	Tolta	3	1	2	24	2	1		2		3	3	4		1		0	0	0	0	0	0	1	0	0	0	0	0	0	1	0	0	1	0	0	0	1		0	#NULL!	1	3		1	2012-05-20	14	2	4
46	2013-07-27	Tolta	9	3	6	29	2	2		1		2	2	4		1		1	1	0	0	0	0	0	1	0	1	1	0	0	1	0	0	1	0	0	0	1		0	#NULL!	1	3		1	2012-08-17	11	2	2
47	2013-07-27	Tolta	5	2	3	27	2	2		1		2	2	3		1		1	1	0	0	0	0	0	0	0	1	1	0	0	1	0	0	1	0	0	0	1		0	#NULL!	1	2		1	2012-08-10	11	2	4
48	2013-07-26	Tolta	6	1	5	44	2	1		2		2	3	4		5		1	1	0	0	0	0	0	0	0	1	0	0	0	0	1	0	1	0	0	0	1		0	#NULL!	1	2		1	2008-03-19	52	2	4
49	2013-07-26	Tolta	3	1	2	28	2	2		1		1	2	3		1		0	0	0	0	0	0	0	0	0	1	1	0	0	0	0	0	1	0	0	0	1		0	#NULL!	1	3		2	2012-01-28	18	1	4
50	2013-07-26	Tolta	5	3	2	40	4	3		2		2	2	4		1		1	1	0	0	0	0	0	0	0	0	0	0	0	0	1	0	1	0	0	0	1		0	#NULL!	1	3		1	2011-04-19	27	2	4
51	2013-07-27	Tolta	3	1	2	30	2	1		1		2	3	3		1		0	0	0	0	0	0	0	0	0	0	0	0	0	0	0	1	1	0	0	0	1		0	#NULL!	1	3		2	2011-03-24	28	2	4
52	2013-07-27	Tolta	3	1	2	35	2	1		2		2	4	2		5		1	1	0	0	0	0	0	0	1	1	1	0	0	1	0	0	1	0	0	0	1		0	#NULL!	1	3		1	2011-11-14	20	2	4
53	2013-07-27	Tolta	4	2	2	30	2	2		1		3	4	2		6	Student	0	1	0	0	0	0	0	0	0	1	0	0	0	1	0	0	0	0	0	0	1		0	#NULL!	1	3		2	2012-01-17	18	2	4
54	2013-07-26	Tolta	5	3	2	35	2	1		1		2	4	2		1		0	1	0	0	0	0	0	0	1	1	0	0	0	1	1	0	1	1	0	0	1		1	3	1	3		2	2012-06-15	12	2	4
55	2013-07-27	Tolta	8	4	4	40	2	2		1		3	4	2		1		1	1	0	0	0	0	0	0	0	1	1	0	0	0	1	0	1	0	0	0	1		0	#NULL!	1	3		2	2012-11-02	8	2	4
56	2013-07-26	Tolta	6	4	2	42	2	2		1		2	4	2		1		1	1	0	0	0	0	0	0	0	0	1	0	0	1	0	0	1	0	0	0	1		0	#NULL!	1	3		2	2012-10-02	9	2	4
57	2013-07-23	Zomba	7	3	4	24	1	2		1		2	3	1		1		0	0	0	0	0	0	0	0	1	0	1	0	0	1	0	0	1	0	0	0	1		0	#NULL!	1	3		2	2011-07-18	24	2	4
58	2013-07-23	Zomba	4	2	2	22	1	2		1		2	3	1		1		0	0	0	0	0	0	0	0	0	0	1	0	0	0	0	0	0	0	0	0	1		0	#NULL!	1	3		2	2012-01-06	18	2	4
59	2013-07-23	Zomba	4	2	2	30	1	2		1		2	3	3		1		0	0	0	0	0	0	0	0	0	1	0	0	0	1	0	0	1	0	0	0	1		1	1	1	2		2	2011-01-25	40	2	1
60	2013-07-23	Zomba	5	2	3	30	1	1		2		2	3	1		1		1	1	0	0	0	0	0	0	0	1	1	0	0	1	0	0	1	0	0	0	1		0	#NULL!	1	2		1	2012-06-04	13	2	4
61	2013-07-23	Zomba	3	1	2	27	1	1		1		2	3	1		1		1	0	0	0	0	0	0	0	0	1	1	0	0	0	0	0	1	0	0	0	1		1	1	1	2		2	2012-09-24	9	2	4
62	2013-07-24	Zomba	5	3	2	30	2	2		1		1	2	1		1		0	0	0	0	0	0	0	0	0	0	1	0	0	0	0	0	0	0	0	0	1		0	#NULL!	1	2		1	2012-03-30	15	2	3
63	2013-07-24	Zomba	3	1	2	24	1	2		1		2	2	1		1		1	0	0	0	0	0	0	0	0	0	1	0	0	1	0	0	1	0	0	0	4		0	#NULL!	1	2		1	2012-04-14	15	2	4
64	2013-07-23	Zomba	10	7	3	33	1	2		1		2	2	1		1		0	0	0	0	0	0	0	0	0	1	1	0	0	0	0	0	1	0	0	0	4		0	#NULL!	0	#NULL!		2	2012-10-15	12	2	4
65	2013-07-24	Zomba	5	3	2	24	2	2		1		2	2	1		1		0	0	0	0	0	0	0	0	0	1	1	0	0	0	0	0	0	0	0	0	2		0	#NULL!	1	2		1	2012-10-24	9	1	2
66	2013-07-24	Zomba	4	2	2	30	1	2		1		3	3	1		1		0	0	0	0	0	0	0	0	0	1	1	0	0	0	0	0	1	0	0	0	1		1	1	0	#NULL!		1	2012-09-11	9	2	4
67	2013-07-24	Zomba	6	4	2	42	3	1		1		2	1	3		4		0	0	0	0	0	0	0	0	0	0	1	0	0	0	0	0	1	0	0	0	1		1	1	1	2		2	2011-04-07	26	2	4
68	2013-07-24	Zomba	4	2	2	22	1	2		1		2	1	1		1		1	0	0	0	0	0	0	0	0	0	0	0	0	0	0	0	1	0	0	0	1		1	1	0	#NULL!		1	2013-10-10	8	2	2
69	2013-07-24	Zomba	6	4	2	30	2	2		1		1	2	1		1		0	0	0	0	0	0	0	0	0	0	1	0	0	0	0	0	1	0	0	0	1		1	1	1	2		1	2012-03-18	16	2	4
70	2013-07-24	Zomba	6	4	2	28	1	1		1		1	3	1		1		0	0	0	0	0	0	0	0	0	1	1	0	0	0	0	0	1	0	0	0	1		1	1	1	2		2	2009-09-29	46	2	4
71	2013-07-23	Zomba	5	3	2	34	1	1		1		2	3	4		2		1	0	0	0	0	0	0	0	0	0	0	0	0	0	0	0	1	0	0	0	1		1	1	0	#NULL!		2	2012-07-22	12	2	2
72	2013-07-24	Zomba	4	2	2	27	1	1		1		2	2	1		1		0	0	0	0	0	0	0	0	0	1	1	0	0	0	0	0	1	0	0	0	1		1	1	1	2		1	2012-07-12	12	2	2
73	2013-07-24	Zomba	4	2	2	33	4	2		1		2	2	1		2		0	0	0	0	0	0	0	0	0	0	1	0	0	0	0	0	1	0	0	0	1		1	1	0	#NULL!		2	2011-01-30	29	2	4
74	2013-07-24	Zomba	3	1	2	20	2	5	Pagan	1		1	1	3		1		0	0	0	0	0	0	0	0	0	0	0	0	0	0	0	0	1	0	0	0	2		0	#NULL!	1	2		2	2009-07-15	48	2	3
75	2013-07-23	Zomba	5	3	2	27	1	1		1		2	3	1		1		0	0	0	0	0	0	0	0	0	1	1	0	0	1	0	0	1	0	0	0	1		1	1	1	3		1	2009-05-20	49	2	4
76	2013-12-25	Zomba	6	1	5	50	1	2		1		1	1	1		1		1	0	0	0	0	0	0	0	0	1	1	0	0	0	0	0	1	0	0	0	1		1	1	0	#NULL!		1	2010-01-18	36	2	4
77	2013-07-25	Zomba	4	2	2	20	1	2		1		1	2	1		1		0	0	0	0	0	0	0	0	1	1	1	0	0	0	0	0	1	0	0	0	1		1	1	1	2		1	2010-01-01	36	2	4
78	2013-07-25	Zomba	11	4	7	30	1	2		1		1	2	4		1		1	0	0	0	0	0	0	0	0	1	1	0	0	1	0	0	1	0	0	0	1		1	1	0	#NULL!		1	2012-07-27	24	2	4
79	2013-07-25	Zomba	6	3	3	23	1	1		1		2	3	1		1		0	0	0	0	0	0	0	0	0	0	0	0	0	0	0	0	1	0	0	0	1		1	1	1	2		2	2012-09-06	20	2	4
80	2013-07-25	Zomba	4	2	2	24	1	2		1		2	2	1		1		1	0	0	0	0	0	0	0	0	1	1	0	0	0	0	0	1	0	0	0	1		1	1	1	2		2	2012-04-15	15	1	4
81	2013-07-25	Zomba	3	1	2	22	1	2		1		3	2	2		1		0	0	0	0	0	0	0	0	0	1	1	0	0	0	0	0	1	0	0	0	1		1	1	0	#NULL!		2	2012-12-02	6	2	2
82	2013-07-25	Zomba	3	1	2	23	1	2		1		3	3	2		1		0	0	0	0	0	0	0	0	1	1	1	0	0	0	0	0	1	0	0	0	1		1	1	1	2		2	2010-12-24	24	2	4
83	2013-07-25	Zomba	6	4	2	22	1	2		1		2	3	1		1		1	0	0	0	0	0	0	0	0	1	1	0	0	1	0	0	1	0	0	0	1		1	1	1	2		2	2009-10-05	44	2	4
84	2013-07-25	Zomba	3	1	2	20	1	2		1		2	3	2		2		0	0	0	0	0	0	0	0	0	0	1	0	0	0	0	0	1	0	0	0	1		1	1	0	#NULL!		1	2012-08-26	11	2	4
85	2013-07-27	Zomba	6	3	3	22	1	2		1		1	2	1		1		0	0	0	0	0	0	0	1	1	1	0	0	0	0	0	0	0	0	0	0	1		1	1	1	2		2	2011-02-15	28	2	4
86	2013-07-27	Zomba	8	4	4	35	2	5	Pagan	1		1	1	1		2		0	0	0	0	0	0	0	0	0	0	1	0	0	0	0	0	1	0	0	0	2		0	#NULL!	1	2		1	2012-03-15	16	2	4
87	2013-07-27	Zomba	4	2	2	23	1	2		1		2	3	1		1		0	0	0	0	0	0	0	0	1	0	1	0	0	0	0	0	1	0	0	0	1		1	1	1	2		2	2012-05-12	17	2	4
88	2013-07-27	Zomba	3	1	2	28	1	1		1		1	2	1		1		0	0	0	0	0	0	0	0	0	0	1	0	0	0	0	0	1	0	0	0	1		1	1	1	2		2	2008-03-28	59	2	4
89	2013-07-27	Zomba	3	1	2	25	1	1		1		1	2	1		1		0	0	0	0	0	0	0	0	0	0	1	0	0	0	0	0	1	0	0	0	1		1	1	1	2		1	2010-04-15	36	2	4
90	2013-07-27	Zomba	3	2	1	28	1	1		1		3	3	4		2		0	0	0	0	0	0	0	0	0	0	1	0	0	0	0	0	1	0	0	0	1		1	1	0	#NULL!		2	2010-07-08	36	2	4
91	2013-07-27	Zomba	5	3	2	30	2	5	Pagan	1		1	2	1		1		0	0	0	0	0	0	0	0	1	0	1	0	0	0	0	0	1	0	0	0	1		1	1	1	2		1	2010-01-01	41	2	4
92	2013-07-27	Zomba	8	3	5	35	1	2		1		1	2	4		1		0	0	0	0	0	0	0	0	1	1	1	0	0	1	0	0	1	0	1	0	1		1	1	1	2		1	2010-01-10	41	2	4
93	2013-07-27	Zomba	4	2	2	22	1	1		1		2	3	1		1		0	0	0	0	0	0	0	0	1	1	1	0	0	1	0	0	1	0	0	0	1		1	1	0	#NULL!		2	2011-03-18	27	2	4
94	2013-07-27	Zomba	4	3	1	22	4	2		1		1	3	1		1		0	0	0	0	0	0	0	0	0	0	0	0	0	0	0	0	1	0	0	0	1		1	1	1	2		1	2012-09-12	9	2	3
95	2013-07-27	Zomba	3	1	2	22	2	2		1		1	2	1		1		0	0	0	0	0	0	0	0	0	1	0	0	0	0	0	0	1	0	0	0	1		1	1	1	2		2	2010-01-15	41	2	4
96	2013-07-27	Zomba	5	3	2	23	2	2		1		2	1	1		1		1	0	0	0	0	0	0	0	0	0	1	0	0	0	0	0	1	0	0	0	1		1	1	1	2		2	2010-05-30	37	2	4
97	2013-07-27	Zomba	7	3	4	26	1	2		1		1	2	1		1		1	0	0	0	0	0	0	0	0	0	1	0	0	0	0	0	1	0	0	0	1		1	1	1	2		1	2012-05-25	13	1	4
98	2013-07-27	Zomba	9	5	4	30	2	2		1		1	2	1		1		1	0	0	0	0	0	0	0	0	1	0	0	0	1	0	0	1	0	0	0	1		0	#NULL!	1	2		1	2012-05-05	14	2	4
99	2013-07-27	Zomba	6	4	2	25	2	2		1		1	2	1		1		0	0	0	0	0	0	0	0	0	0	0	0	0	0	0	0	1	0	0	0	1		0	#NULL!	1	2		1	2012-06-15	10	1	4
100	2013-07-27	Zomba	3	1	2	23	2	2		1		3	3	1		5		0	0	0	0	0	0	0	0	0	1	0	0	0	1	0	0	1	0	0	0	1		1	1	1	2		2	2011-02-22	29	2	4
101	2013-07-24	Zomba	3	1	2	20	1	2		1		2	2	1		1		1	0	0	0	0	0	0	0	0	1	0	0	0	0	0	0	1	0	0	0	1		1	1	1	2		1	2009-08-20	47	2	4
102	2013-07-24	Zomba	6	3	3	25	2	2		1		2	2	1		2		0	0	0	0	0	0	0	0	0	1	1	0	0	1	0	0	1	0	0	0	1		1	1	1	2		1	2010-11-22	33	2	4
103	2013-07-27	Zomba	5	3	2	28	2	2		1		3	4	2		1		1	0	0	0	0	0	0	0	0	1	1	0	0	1	0	0	1	0	0	0	1		1	1	1	2		1	2009-11-14	45	2	4
104	2013-07-27	Zomba	3	1	2	25	1	1		1		2	2	1		1		1	0	0	0	0	0	0	0	0	1	0	0	0	0	0	0	0	0	0	0	1		1	1	1	2		2	2011-04-06	28	2	4
105	2013-07-27	Zomba	4	2	2	25	2	2		1		2	1	1		1		1	0	0	0	0	0	0	0	0	1	1	0	0	0	0	0	1	0	0	0	1		0	#NULL!	1	2		1	2010-04-03	39	2	4
106	2013-07-27	Zomba	5	3	2	20	2	1		1		2	2	1		1		1	0	0	0	0	0	0	0	0	1	0	0	0	0	0	0	1	0	0	0	1		0	#NULL!	1	2		1	2011-06-12	23	2	4
107	2013-07-27	Zomba	5	3	2	25	2	2		1		1	1	1		1		0	0	0	0	0	0	0	0	1	1	0	0	0	0	0	0	1	0	0	0	1		1	1	1	2		1	2010-07-07	36	2	4
108	2013-07-28	Zomba	7	3	4	25	1	1		1		1	2	1		1		1	0	0	0	0	0	0	0	0	1	0	0	0	0	0	0	0	0	0	0	1		1	1	1	2		1	2011-11-05	18	2	4
109	2013-07-28	Zomba	4	2	2	36	1	2		1		1	2	1		1		0	0	0	0	0	0	0	1	1	0	0	0	0	0	0	0	1	0	0	0	1		1	1	1	2		1	2011-05-05	25	2	4
110	2013-07-28	Zomba	3	1	2	20	1	2		1		3	3	2		3		0	0	0	0	0	0	0	0	1	1	0	0	0	0	0	0	1	0	0	0	1		1	1	1	2		2	2009-12-03	42	2	4
111	2013-07-28	Zomba	4	2	2	25	1	1		1		2	2	1		1		0	0	0	0	0	0	0	0	1	1	1	0	0	1	0	0	1	0	0	0	1		1	1	1	2		2	2011-05-01	26	2	1
112	2013-07-28	Zomba	4	2	2	20	1	2		1		2	2	1		1		0	0	0	0	0	0	0	0	0	1	0	0	0	0	0	0	1	0	0	0	3		0	#NULL!	1	2		2	2011-04-07	26	2	4
113	2013-07-28	Zomba	4	2	2	20	1	2		1		1	2	1		1		0	0	0	0	0	0	0	0	0	0	1	0	0	0	0	0	1	0	0	0	1		1	1	1	2		1	2011-08-20	22	2	4
114	2013-07-28	Zomba	3	1	2	23	1	1		1		2	3	1		1		0	0	0	0	0	0	0	1	1	1	1	0	0	1	0	0	1	0	0	0	1		1	1	1	2		1	2012-05-27	13	2	4
115	2013-07-28	Zomba	6	3	3	30	2	1		1		1	2	1		2		1	0	0	0	0	0	0	0	0	1	1	0	0	0	0	0	1	0	0	0	1		0	#NULL!	1	2		1	2011-06-05	25	2	4
116	2013-07-27	Zomba	8	5	3	34	4	2		1		2	2	3		2		0	0	0	0	0	0	0	0	0	0	1	0	0	0	0	0	1	0	0	0	1		1	1	1	2		1	2009-05-15	49	2	4
117	2013-07-25	Zomba	3	1	2	20	2	2		1		4	2	3		3		1	0	0	0	0	0	0	0	0	1	1	0	0	1	0	0	1	0	0	0	1		1	1	1	2		2	2010-10-24	33	2	4
118	2013-07-23	Zomba	5	2	3	20	1	1		1		1	2	1		1		1	0	0	0	0	0	0	0	0	1	0	0	1	0	0	0	1	0	0	0	1		1	1	1	3		2	2010-02-15	40	2	4
119	2013-07-26	Zomba	9	5	4	35	2	1		1		1	1	1		1		0	0	0	0	0	0	0	0	0	1	1	0	0	1	0	0	1	0	0	0	2		1	1	1	2		1	2010-08-15	35	2	4
120	2013-07-26	Zomba	6	3	3	22	2	2		1		1	2	1		1		0	0	0	0	0	0	0	0	0	1	1	0	0	0	0	0	1	0	0	0	2		1	1	1	2		2	2011-07-25	24	2	4
121	2013-07-23	Zomba	4	2	2	24	2	2		1		2	3	1		1		1	0	0	0	0	0	0	0	1	1	1	0	0	0	0	0	1	0	0	0	1		1	1	1	2		2	2012-12-01	8	2	4
122	2013-07-25	Zomba	3	1	2	24	2	2		1		2	2	1		1		1	0	0	0	0	0	0	0	0	1	1	0	0	0	0	0	1	0	0	0	2		1	1	1	2		1	2012-12-11	7	2	2
123	2013-07-25	Zomba	4	2	2	20	2	1		1		2	3	5		1		1	0	0	0	0	0	0	0	1	1	1	0	0	1	0	0	1	0	0	0	2		0	#NULL!	1	2		1	2013-01-11	6	2	2
124	2013-07-25	Zomba	5	3	2	21	2	2		1		2	2	1		1		0	0	0	0	0	0	0	0	0	0	1	0	0	0	0	0	1	0	0	0	2		0	#NULL!	1	2		2	2012-05-23	14	2	4
125	2013-07-29	Zomba	8	4	4	35	2	2		1		1	1	1		2		0	0	0	0	0	0	0	0	0	1	1	0	0	1	0	0	0	0	0	0	2		0	#NULL!	1	2		2	2012-06-07	13	2	4
126	2013-07-26	Zomba	5	3	2	25	2	2		1		2	2	1		1		0	0	0	0	0	0	0	0	0	1	1	0	0	1	0	0	1	0	0	0	2		0	#NULL!	1	1		2	2012-08-03	11	2	2
127	2013-07-25	Zomba	3	1	2	20	2	2		1		3	3	1		1		1	0	0	0	0	0	0	0	0	1	1	0	0	1	0	0	1	0	0	0	2		1	1	1	2		2	2012-11-12	8	2	2
128	2013-07-29	Zomba	4	2	2	212	2	2		1		2	2	1		1		1	0	0	0	0	0	0	0	0	1	1	0	0	0	0	0	1	0	0	0	2		1	1	1	2		1	2010-08-10	35	2	4
129	2013-07-29	Zomba	7	4	3	28	2	2		1		1	1	1		2		0	0	0	0	0	0	0	0	0	0	1	0	0	1	0	0	1	0	0	0	2		0	#NULL!	1	2		1	2012-05-10	25	1	4
130	2013-07-29	Zomba	3	1	2	25	2	2		1		2	2	1		1		1	0	0	0	0	0	0	0	0	1	1	0	0	0	0	0	1	0	0	0	2		0	#NULL!	1	2		1	2011-06-11	25	2	4
131	2013-07-29	Zomba	6	4	2	30	4	5	Pagan	1		2	2	1		2		0	0	0	0	0	0	0	0	0	0	0	0	0	0	0	0	1	0	0	0	2		0	#NULL!	1	2		2	2009-07-07	48	1	4
132	2013-07-29	Zomba	9	5	4	30	2	1		1		1	1	1		1		1	0	0	0	0	0	0	0	0	1	1	0	0	0	0	0	1	0	0	0	2		1	1	1	2		1	2010-01-20	42	2	2
133	2013-07-30	Zomba	4	2	2	20	2	1		1		1	2	1		2		1	0	0	0	0	0	0	0	1	1	0	0	0	0	0	0	1	0	0	0	1		1	1	1	2		1	2010-10-24	33	2	4
134	2013-07-28	Zomba	7	4	3	28	2	2		1		1	1	1		2		1	0	0	0	0	0	0	0	0	0	1	0	0	0	0	0	1	0	0	0	2		0	#NULL!	1	2		2	2012-09-08	10	2	2
135	2013-07-28	Zomba	4	2	2	28	2	1		1		2	3	1		1		1	0	0	0	0	0	0	0	0	0	1	0	0	0	0	0	1	0	0	0	2		0	#NULL!	1	2		2	2010-05-06	38	2	4
136	2013-07-25	Zomba	8	4	4	45	2	1		1		1	1	1		2		0	0	0	0	0	0	0	0	0	1	1	0	0	0	0	0	1	0	0	0	2		0	#NULL!	1	2		2	2011-01-05	30	2	4
137	2013-07-23	Arfes	4	2	2	20	1	2		1		2	3	1		1		0	0	0	0	0	0	0	0	1	1	1	0	0	0	0	0	0	0	0	0	1		0	#NULL!	0	#NULL!		1	2012-10-20	9	2	2
138	2013-07-25	Arfes	5	3	2	26	2	2		1		2	2	1		1		0	0	0	0	0	0	0	0	0	1	1	0	0	0	0	1	1	0	0	0	1		0	#NULL!	1	3		1	2010-06-16	36	2	4
139	2013-07-28	Arfes	4	2	2	20	2	2		1		2	2	1		2		0	0	0	0	0	0	0	0	0	0	0	0	0	0	0	0	0	0	0	0	4		0	#NULL!	1	3		1	2010-04-18	38	2	4
140	2013-07-28	Arfes	5	3	2	26	2	2		1		2	2	1		2		0	0	0	0	0	0	0	0	0	0	0	0	0	0	0	0	0	0	0	0	4		0	#NULL!	1	3		1	2010-06-10	36	2	4
141	2013-07-28	Arfes	4	2	2	28	2	2		1		2	2	1		2		0	0	0	0	0	0	0	0	0	0	0	0	0	0	0	0	0	0	0	0	4		0	#NULL!	1	3		2	2010-09-27	33	2	4
142	2013-07-28	Arfes	4	2	2	27	2	2		1		3	4	2		5		0	0	0	0	0	0	0	0	0	1	0	0	0	1	0	0	1	0	0	0	1		0	#NULL!	1	3		2	2010-10-08	33	2	4
143	2013-07-28	Arfes	4	2	2	26	2	2		1		2	3	1		2		0	0	0	0	0	0	0	0	0	0	0	0	0	0	0	1	1	0	0	0	1		0	#NULL!	1	3		1	2010-04-08	24	1	4
144	2013-07-28	Arfes	4	2	2	25	2	2		1		2	2	1		2		0	0	0	0	0	0	0	0	0	1	1	0	0	0	0	0	0	0	0	0	4		0	#NULL!	1	3		1	2010-07-24	35	2	4
145	2013-07-28	Arfes	8	6	2	34	2	2		1		1	2	1		5		0	0	0	0	0	0	0	0	0	1	1	0	0	0	0	1	1	0	0	0	1		0	#NULL!	1	3		2	2011-04-29	26	2	4
146	2013-07-28	Arfes	4	2	2	24	2	2		1		2	2	1		2		0	0	0	0	0	0	0	0	0	0	1	0	0	0	0	1	1	0	0	0	4		0	#NULL!	1	3		1	2010-04-07	38	2	4
147	2013-07-28	Arfes	4	2	2	24	2	2		1		2	2	1		2		0	0	0	0	0	0	0	0	0	0	0	0	0	0	0	0	0	0	0	0	4		0	#NULL!	1	3		1	2010-07-15	35	2	4
148	2013-07-29	Arfes	4	2	2	28	2	2		1		1	3	1		2		0	0	0	0	0	0	0	0	0	1	1	0	0	0	0	0	0	0	0	0	2		0	#NULL!	1	3		1	2010-07-15	35	2	4
149	2013-07-29	Arfes	4	2	2	23	2	2		1		1	2	1		2		0	0	0	0	0	0	0	0	0	0	0	0	0	0	0	1	1	0	0	0	4		0	#NULL!	1	3		1	2011-04-05	26	2	4
150	2013-07-29	Arfes	5	3	2	23	2	2		1		1	2	1		2		0	0	0	0	0	0	0	0	0	0	0	0	0	0	0	1	1	0	0	0	4		0	#NULL!	1	3		1	2010-03-10	39	2	4
151	2013-07-29	Arfes	4	2	2	20	2	2		1		2	2	1		2		0	0	0	0	0	0	0	0	1	1	0	0	0	0	0	0	0	0	0	0	1		0	#NULL!	1	3		2	2010-03-12	39	1	3
152	2014-07-29	Arfes	4	2	2	29	2	2		1		3	3	1		2		0	0	0	0	0	0	0	0	0	0	0	0	0	0	0	0	0	0	0	0	1		0	#NULL!	1	3		1	2010-04-03	38	2	4
153	2013-07-29	Arfes	4	2	2	26	2	2		1		1	2	1		2		0	0	0	0	0	0	0	0	0	0	1	0	0	0	0	0	0	0	0	0	3		0	#NULL!	1	3		1	2009-07-08	47	2	4
154	2013-07-29	Arfes	7	5	2	25	2	1		1		1	2	1		2		0	0	0	0	0	0	0	0	0	0	0	1	0	0	0	0	0	0	0	0	2		0	#NULL!	1	3		2	2011-01-14	29	1	4
155	2013-07-29	Arfes	4	2	2	27	2	2		1		1	2	1		2		0	0	0	0	0	0	0	0	0	0	1	0	0	0	0	0	0	0	0	0	4		0	#NULL!	1	3		1	2011-06-11	24	2	4
156	2013-07-29	Arfes	4	2	2	24	2	2		1		1	2	1		2		0	0	0	0	0	0	0	0	0	0	1	0	0	0	0	0	0	0	0	0	4		0	#NULL!	1	3		2	2011-03-04	27	2	4
157	2013-07-30	Arfes	5	3	2	22	2	2		1		3	2	1		2		0	0	0	0	0	0	0	0	0	0	1	0	0	0	0	0	0	0	0	0	2		0	#NULL!	1	3		2	2010-08-24	34	2	4
158	2013-07-30	Arfes	4	2	2	26	2	2		1		1	2	1		2		0	0	0	0	0	0	0	0	0	1	1	0	0	0	0	0	0	0	0	0	3		0	#NULL!	1	3		1	2010-07-07	35	2	4
159	2013-07-30	Arfes	6	4	2	27	2	2		1		1	2	1		2		0	0	0	0	0	0	0	0	0	0	0	0	0	0	0	0	1	0	0	0	4		0	#NULL!	1	3		2	2010-05-22	37	2	4
160	2013-07-30	Arfes	4	2	2	23	2	2		1		2	2	1		2		0	0	0	0	0	0	0	0	0	1	1	0	0	0	0	1	1	0	0	0	4		0	#NULL!	1	3		1	2011-04-07	26	2	4
161	2013-07-30	Arfes	5	3	2	40	2	1		1		2	2	1		2		0	0	0	0	0	0	0	0	0	0	1	0	0	0	0	1	1	0	0	0	3		0	#NULL!	1	3		1	2011-06-05	25	2	4
162	2013-07-30	Arfes	4	2	2	22	2	1		1		2	2	1		2		0	0	0	0	0	0	0	0	0	0	1	0	0	0	0	1	1	0	0	0	4		0	#NULL!	1	3		2	2010-04-06	38	2	4
163	2013-07-30	Arfes	4	2	2	23	2	2		1		2	2	1		2		0	0	0	0	0	0	0	0	0	0	0	0	0	0	0	0	0	0	0	0	4		0	#NULL!	1	3		1	2010-02-23	28	2	4
164	2013-07-30	Arfes	4	2	2	23	2	2		1		2	2	1		2		0	0	0	0	0	0	0	0	0	0	0	0	0	0	0	0	0	0	0	0	4		0	#NULL!	1	3		1	2011-02-08	28	2	4
165	2013-07-30	Arfes	4	2	2	23	2	2		1		2	2	1		2		0	0	0	0	0	0	0	0	0	0	0	0	0	0	0	1	1	0	0	0	4		0	#NULL!	1	3		1	2011-05-04	25	2	4
166	2013-07-23	Arfes	4	2	2	24	2	2		1		2	2	1		2		0	0	0	0	0	0	0	0	0	0	1	0	0	0	0	0	0	0	0	0	4		0	#NULL!	1	3		1	2010-04-26	26	2	4
167	2013-07-23	Arfes	4	2	2	24	2	2		1		1	2	1		2		0	0	0	0	0	0	0	0	0	0	0	0	0	0	0	0	0	0	0	0	4		0	#NULL!	1	3		1	2010-06-07	36	2	4
168	2013-07-23	Arfes	4	2	2	22	2	2		1		2	2	1		2		0	0	0	0	0	0	0	0	0	1	1	0	0	0	0	0	0	0	0	0	4		0	#NULL!	1	3		1	2009-02-07	54	2	4
169	2013-07-23	Arfes	6	4	2	25	2	2		1		2	2	1		2		0	0	0	0	0	0	0	0	0	0	0	0	0	0	0	0	0	0	0	0	3		0	#NULL!	1	2		2	2010-03-20	39	1	4
170	2013-07-23	Arfes	4	2	2	27	2	2		1		2	2	1		2		0	0	0	0	0	0	0	0	0	0	0	0	0	0	0	1	1	0	0	0	4		0	#NULL!	1	3		1	2010-05-08	37	1	4
171	2013-07-23	Arfes	4	2	2	21	2	2		1		2	2	1		1		0	0	0	0	0	0	0	0	0	0	1	0	0	0	0	0	0	0	0	0	4		0	#NULL!	1	3		1	2010-01-07	29	1	4
172	2013-07-23	Arfes	6	4	2	23	2	2		1		2	2	1		2		0	0	0	0	0	0	0	0	0	0	1	0	0	0	0	0	0	0	0	0	4		0	#NULL!	1	3		2	2010-11-17	30	1	4
173	2013-07-23	Arfes	5	3	2	25	2	2		1		1	2	1		2		0	0	0	0	0	0	0	0	0	0	1	0	0	0	0	1	1	0	0	0	4		0	#NULL!	1	3		1	2011-03-12	27	1	4
174	2013-07-23	Arfes	4	2	2	27	2	2		1		1	2	1		2		0	0	0	0	0	0	0	0	0	0	0	0	0	0	0	0	0	0	0	0	3		0	#NULL!	1	3		1	2013-05-04	26	1	4
175	2013-07-23	Arfes	4	2	2	25	2	2		1		1	2	1		2		0	0	0	0	0	0	0	0	0	0	1	0	0	0	0	0	0	0	0	0	4		0	#NULL!	1	3		1	2011-03-04	27	2	4
176	2013-07-23	Arfes	4	2	2	22	2	2		1		1	2	1		2		0	0	0	0	0	0	0	0	0	0	0	0	0	0	0	1	1	0	0	0	4		0	#NULL!	1	3		1	2011-01-03	29	2	4
177	2013-07-27	Gomer	4	2	2	25	2	2		1		2	2	4		1		1	0	0	0	0	0	0	0	1	1	0	0	0	1	0	0	1	0	0	0	1		0	#NULL!	1	2		1	2010-03-12	39	2	4
178	2013-07-27	Gomer	4	2	2	22	2	2		1		2	3	1		1		0	0	0	0	0	0	0	0	0	0	0	0	0	0	1	0	1	0	0	0	3		0	#NULL!	1	2		2	2011-05-26	37	1	4
179	2013-07-27	Gomer	5	3	2	30	2	2		1		1	2	1		2		0	0	0	0	0	0	0	0	1	0	1	0	0	0	0	0	0	1	0	0	4		1	2	1	2		1	2010-03-27	39	2	4
180	2013-07-27	Gomer	8	5	3	30	2	2		1		1	2	1		1		0	0	0	0	0	0	0	0	0	1	1	0	0	0	0	1	0	1	0	0	3		0	#NULL!	1	2		2	2010-04-30	38	2	4
181	2013-07-28	Gomer	5	3	2	22	2	2		1		3	3	4		5		0	0	0	0	0	0	1	0	1	1	0	0	0	1	0	0	1	0	0	0	1		0	#NULL!	1	3		2	2011-03-07	39	2	2
182	2013-07-28	Gomer	5	3	2	26	2	1		1		2	2	4		5		1	0	0	0	0	0	0	1	1	0	0	0	0	0	0	1	1	0	0	0	4		0	#NULL!	1	2		2	2009-01-19	41	2	4
183	2013-07-27	Gomer	6	4	2	24	2	1		1		1	2	1		2		1	0	0	0	0	0	1	0	0	0	0	0	0	1	0	0	1	0	0	0	1		0	#NULL!	1	2		1	2009-07-10	47	2	4
184	2013-07-27	Gomer	5	3	2	23	2	2		1		2	3	4		1		1	0	0	0	0	0	0	0	1	1	0	0	0	0	0	0	1	0	0	0	1		0	#NULL!	1	2		1	2010-07-15	35	2	4
185	2013-07-27	Gomer	8	4	4	28	2	2		1		1	2	1		1		0	0	0	0	0	0	0	0	0	1	0	0	0	0	0	1	0	0	0	0	3		0	#NULL!	1	2		1	2010-01-09	41	2	2
186	2013-07-27	Gomer	6	4	2	25	2	2		1		1	2	1		1		0	0	0	0	0	0	0	0	0	0	0	0	0	0	0	0	0	0	0	0	3		0	#NULL!	1	2		1	2011-04-07	28	1	4
187	2013-07-28	Gomer	4	2	2	24	2	2		1		4	4	2		1		1	0	0	0	0	0	0	0	0	1	1	0	0	1	0	0	1	0	0	0	1		0	#NULL!	1	3		1	2009-05-13	49	2	4
188	2013-07-25	Gomer	6	3	3	32	2	1		1		1	2	1		2		0	0	0	0	0	0	0	0	1	1	0	0	0	0	1	0	1	0	0	0	1		0	#NULL!	1	2		2	2009-03-05	51	1	4
189	2013-07-25	Gomer	6	4	2	30	2	2		1		1	2	3		4		0	0	0	0	0	0	0	0	1	1	0	0	0	0	0	1	0	0	0	0	4		0	#NULL!	1	3		2	2009-03-06	51	1	3
190	2013-07-26	Gomer	4	2	2	24	2	2		1		2	2	1		1		0	0	0	0	0	0	0	0	0	1	0	0	0	0	0	1	1	0	0	0	1		0	#NULL!	1	2		2	2010-06-16	36	1	4
191	2013-07-26	Gomer	4	2	2	34	2	2		1		4	4	2		3		1	0	0	0	0	0	0	1	1	0	0	0	0	1	0	0	1	0	0	0	1		0	#NULL!	1	2		1	2010-07-28	35	1	4
192	2013-07-28	Gomer	4	2	2	26	2	2		1		3	4	4		5		1	0	0	0	0	0	1	0	0	0	0	0	0	1	0	0	1	0	0	0	1		0	#NULL!	1	2		1	2009-01-28	29	1	4
193	2013-07-28	Gomer	4	2	2	28	2	2		1		3	3	4		5		0	0	0	0	0	0	0	0	1	1	0	0	0	1	0	0	1	0	0	0	1		0	#NULL!	1	3		2	2009-06-24	48	1	2
194	2013-07-28	Gomer	6	4	2	23	2	2		1		1	2	1		1		0	0	0	0	0	0	0	0	0	0	0	0	0	0	0	1	0	0	0	0	3		0	#NULL!	1	2		2	2010-03-03	39	2	4
195	2013-07-23	Gomer	4	2	2	26	2	1		1		1	2	1		2		0	0	0	0	0	0	0	0	0	0	0	0	0	0	0	0	0	0	0	0	3		0	#NULL!	1	3		2	2009-09-18	46	1	4
196	2013-07-26	Gomer	5	3	2	22	2	2		1		2	4	2		1		0	0	0	0	0	0	0	0	0	1	1	0	0	0	0	0	1	0	0	0	2		0	#NULL!	1	2		1	2009-06-05	49	1	4
197	2013-07-23	Gomer	6	4	2	25	2	2		1		1	2	1		1		0	0	0	0	0	0	0	0	0	0	0	0	0	0	0	1	0	0	0	0	3		0	#NULL!	1	2		1	2008-04-07	50	1	4
198	2013-07-23	Gomer	5	2	3	30	2	2		1		2	2	4		2		0	0	0	0	0	0	0	0	1	1	0	0	0	0	0	1	0	0	0	0	3		0	#NULL!	1	2		1	2009-04-07	50	1	4
199	2013-07-26	Gomer	6	2	4	25	2	2		1		2	2	4		5		1	0	0	0	0	0	0	0	1	1	1	0	0	1	0	1	1	0	0	0	3		0	#NULL!	1	2		1	2010-06-03	36	1	2
200	2013-07-26	Gomer	4	2	2	27	2	2		1		2	3	3		4		0	0	0	0	0	0	0	0	0	0	0	0	0	0	0	1	1	0	0	0	1		0	#NULL!	1	2		2	2011-01-03	29	1	4
201	2013-07-29	Gomer	5	3	2	25	2	2		1		2	2	4		1		1	0	0	0	0	0	0	0	1	0	0	0	0	1	0	0	1	0	0	0	1		0	#NULL!	1	2		1	2010-02-02	28	1	4
202	2013-07-25	Gomer	5	3	2	26	2	2		1		2	4	2		1		0	0	0	0	0	0	0	0	0	1	0	0	0	0	0	1	1	0	0	0	1		0	#NULL!	1	2		2	2010-01-08	41	2	4
203	2013-07-25	Gomer	4	2	2	28	2	2		1		2	3	4		5		0	0	0	0	0	0	0	1	1	0	0	0	0	0	0	1	1	0	0	0	1		0	#NULL!	1	2		1	2009-02-19	52	2	2
204	2013-07-23	Gomer	5	2	3	28	2	2		1		2	4	2		1		1	0	0	0	0	0	0	0	0	0	1	0	0	1	0	1	1	0	0	0	3		0	#NULL!	1	2		1	2009-03-02	51	1	4
205	2013-07-29	Gomer	5	3	2	25	2	1		1		2	3	3		2		0	0	0	0	0	0	0	0	1	1	0	0	0	0	0	0	1	0	0	0	3		0	#NULL!	1	2		2	2010-04-07	38	1	4
206	2013-07-29	Gomer	4	2	2	24	2	2		1		2	3	1		1		0	0	0	0	0	0	0	0	0	0	0	0	0	0	0	1	0	0	0	0	3		0	#NULL!	1	2		1	2010-01-14	41	1	2
207	2013-07-29	Gomer	5	3	2	30	2	2		1		2	2	3		5		0	0	0	0	0	0	0	0	0	1	0	0	0	0	0	1	1	0	0	0	1		0	#NULL!	1	3		2	2010-07-04	35	1	4
208	2013-07-26	Gomer	5	2	3	25	2	1		1		4	4	2		3		0	0	0	0	0	0	1	0	1	1	0	1	0	1	0	0	1	0	0	0	1		0	#NULL!	1	3		2	2009-02-25	52	2	4
209	2013-07-28	Gomer	6	4	2	28	2	2		1		1	2	3		4		0	0	0	0	0	0	0	0	0	0	0	0	0	0	0	0	1	0	0	0	1		0	#NULL!	1	2		1	2010-02-08	40	2	2
210	2013-07-28	Gomer	7	4	3	27	2	2		1		1	2	1		2		0	0	0	0	0	0	0	0	0	1	1	0	0	0	0	1	1	0	0	0	3		0	#NULL!	1	2		1	2010-01-18	41	2	4
211	2013-07-26	Gomer	5	2	3	22	2	2		1		1	2	1		1		0	0	0	0	0	0	0	0	0	1	0	0	0	0	0	1	0	0	0	0	3		0	#NULL!	1	2		2	2010-03-06	39	2	2
212	2013-07-26	Gomer	5	3	2	29	2	2		1		1	2	1		1		0	0	0	0	0	0	0	0	0	0	0	0	0	0	0	1	0	0	0	0	3		0	#NULL!	1	2		1	2010-04-02	38	2	4
213	2013-07-25	Gomer	4	2	2	32	2	2		1		1	4	2		1		1	0	0	0	0	0	0	0	1	1	0	1	0	1	0	0	1	0	0	0	1		0	#NULL!	1	1		2	2010-01-02	41	2	4
214	2013-07-23	Gomer	4	2	2	35	2	2		1		2	2	1		4		0	0	0	0	0	0	0	0	0	0	0	0	0	0	0	0	0	0	0	0	3		0	#NULL!	0	#NULL!		1	2009-02-10	53	2	4
215	2013-07-26	Gomer	4	2	2	26	2	2		1		4	4	2		1		1	0	0	0	0	0	0	0	0	1	1	0	0	1	0	0	1	0	0	0	1		0	#NULL!	1	2		1	2010-06-08	36	2	4
216	2013-07-26	Gomer	5	3	2	25	2	2		1		4	4	2		1		1	0	0	0	0	0	0	0	0	1	0	0	0	1	0	0	1	0	0	0	1		0	#NULL!	1	2		1	2009-01-25	54	2	4
217	2013-07-24	Gomer	4	2	2	24	2	2		1		2	2	1		2		0	0	0	0	0	0	0	0	0	0	1	0	0	0	0	0	1	0	0	0	3		0	#NULL!	1	2		1	2011-04-04	26	2	4
218	2013-07-23	Gomer	4	2	2	24	2	1		2		4	4	2		3		1	1	0	0	0	0	0	0	1	1	0	0	0	0	0	1	1	1	0	0	3		0	#NULL!	1	2		2	2009-03-07	51	2	4
219	2013-07-23	Gomer	4	2	2	23	2	2		1		3	4	4		2		0	0	0	0	0	0	1	0	0	1	1	0	0	1	0	0	1	0	0	0	3		0	#NULL!	1	2		1	2010-03-04	39	2	4
220	2013-07-27	Gomer	5	2	3	27	2	2		1		2	3	1		1		0	0	0	0	0	0	0	0	0	1	0	0	0	0	1	1	1	0	0	0	3		0	#NULL!	1	2		2	2011-03-07	27	2	4
221	2013-07-26	Gomer	6	3	3	27	2	2		1		2	2	1		2		0	0	0	0	0	0	0	0	1	1	1	0	0	0	0	1	1	0	0	0	1		0	#NULL!	1	2		2	2011-01-16	41	2	4
222	2013-07-26	Gomer	5	3	2	28	2	2		1		1	2	3		4		0	0	0	0	0	0	0	0	0	0	0	0	0	0	0	0	1	0	0	0	1		0	#NULL!	1	2		1	2010-07-01	36	2	2
223	2013-07-23	Gomer	7	5	2	27	2	2		1		2	4	2		1		0	0	0	0	0	0	0	0	0	1	1	0	0	0	1	0	1	0	0	0	3		0	#NULL!	1	2		1	2009-01-21	53	2	4
224	2013-07-27	Gomer	4	2	2	25	2	2		1		1	2	1		1		0	0	0	0	0	0	0	0	0	1	0	0	0	0	1	1	0	0	0	0	3		0	#NULL!	1	2		1	2009-03-01	51	2	2
225	2013-07-27	Gomer	5	2	3	25	2	2		1		2	3	1		1		1	0	0	0	0	0	0	0	0	1	0	0	0	0	0	1	0	0	0	0	3		0	#NULL!	0	#NULL!		2	2011-03-24	39	2	4
226	2013-07-23	Gomer	5	3	2	24	2	2		1		2	2	1		1		0	0	0	0	0	0	0	0	0	0	0	0	0	0	0	1	0	0	0	0	3		0	#NULL!	1	3		1	2010-05-04	37	2	4
227	2013-07-23	Gomer	4	2	2	24	2	2		1		3	3	1		1		1	1	0	0	0	0	0	0	0	0	0	0	0	1	0	0	1	0	0	0	3		0	#NULL!	1	3		1	2010-03-25	36	2	2
228	2013-07-23	Gomer	7	5	2	25	2	2		1		1	2	1		1		0	0	0	0	0	0	0	0	0	0	0	0	0	0	0	0	0	0	0	0	3		0	#NULL!	1	2		1	2009-03-20	55	2	4
229	2013-07-23	Gomer	6	4	2	30	2	2		1		1	2	1		1		0	0	0	0	0	0	0	0	1	1	0	0	0	0	0	0	0	0	0	0	3		0	#NULL!	1	2		2	2010-03-21	39	2	4
230	2013-07-23	Gomer	4	2	2	24	2	2		1		2	2	4		1		0	0	0	0	0	0	0	0	0	1	1	0	0	0	1	0	1	0	0	0	3		0	#NULL!	1	2		2	2010-06-07	36	2	4
231	2013-07-23	Gomer	9	7	2	26	2	1		1		1	3	1		1		0	0	0	0	0	0	0	0	0	1	0	0	0	0	1	0	0	0	0	0	3		0	#NULL!	1	2		1	2009-01-09	53	1	2
232	2013-07-23	Gomer	4	2	2	22	2	2		1		2	3	1		1		0	0	0	0	0	0	0	0	0	0	0	0	0	0	0	0	0	0	0	0	3		0	#NULL!	1	2		2	2010-04-09	38	2	4
233	2013-07-24	Gomer	5	3	2	27	2	2		1		1	2	1		2		0	0	0	0	0	0	0	0	0	0	0	0	0	0	0	0	1	0	0	0	3		0	#NULL!	1	3		2	2010-07-10	35	2	4
234	2013-07-25	Gomer	7	4	3	24	2	2		1		2	2	1		1		0	0	0	0	0	0	0	0	0	0	0	0	0	0	0	1	0	0	0	0	3		0	#NULL!	1	2		1	2010-01-05	41	2	4
235	2013-07-25	Gomer	7	4	3	30	2	1		1		1	2	4		1		0	0	0	0	0	0	0	0	1	1	0	0	0	0	0	1	1	0	0	0	3		0	#NULL!	0	#NULL!		2	2009-06-01	48	2	3
236	2013-07-29	Gomer	4	2	2	30	2	2		1		1	2	1		1		0	0	0	0	0	0	0	0	0	0	0	0	0	0	0	1	0	0	0	0	3		0	#NULL!	1	2		2	2009-02-15	52	2	4
237	2013-07-29	Gomer	4	2	2	25	2	2		1		1	2	3		4		0	0	0	0	0	0	0	0	0	0	0	0	0	0	0	0	1	0	0	0	1		0	#NULL!	1	2		2	2010-06-05	36	2	4
238	2014-07-28	Gomer	4	2	2	23	2	2		4		2	3	1		1		1	0	0	0	0	0	1	0	1	1	1	0	0	0	0	1	1	0	0	0	1		0	#NULL!	1	2		2	2009-04-07	50	2	2
239	2013-07-28	Gomer	5	3	2	30	2	1		1		4	4	2		6	Student	0	0	0	0	0	0	0	0	1	1	0	0	0	1	0	0	1	0	0	0	1		0	#NULL!	1	2		1	2010-02-17	40	2	4
240	2013-07-28	Gomer	4	2	2	23	2	2		1		1	2	1		1		0	0	0	0	0	0	0	0	0	0	0	0	0	0	0	0	0	0	0	0	3		0	#NULL!	1	2		2	2011-05-12	25	2	4
241	2013-07-28	Gomer	4	2	2	36	2	1		1		1	2	1		1		0	0	0	0	0	0	0	0	0	1	0	0	0	0	0	1	0	0	0	0	3		0	#NULL!	1	2		1	2010-03-22	39	2	4
242	2013-07-28	Gomer	5	3	2	24	2	2		1		1	2	1		1		0	0	0	0	0	0	0	0	0	1	0	0	0	0	0	1	0	0	0	0	3		0	#NULL!	1	2		1	2010-02-12	40	2	4
243	2013-07-28	Gomer	5	2	3	27	2	2		1		1	2	1		1		0	0	0	0	0	0	0	0	0	1	0	0	0	0	0	1	0	0	0	0	3		0	#NULL!	0	#NULL!		2	2010-04-03	38	2	4
244	2013-07-24	Gomer	4	2	2	22	2	2		1		2	3	1		2		0	0	0	0	0	0	0	0	0	1	0	0	0	0	0	0	0	0	0	0	3		0	#NULL!	1	2		2	2010-04-30	38	2	4
245	2013-07-24	Gomer	5	3	2	21	2	2		1		2	2	1		5		0	0	0	0	0	0	1	0	0	1	0	0	0	0	0	1	1	0	0	0	1		1	1	1	2		2	2010-03-10	39	2	4
246	2013-07-24	Gomer	6	3	3	26	2	2		1		1	2	1		1		0	0	0	0	0	0	0	0	0	0	0	0	0	0	0	0	0	0	0	0	3		0	#NULL!	0	#NULL!		2	2011-03-07	27	2	4
247	2013-07-24	Gomer	4	2	2	22	2	2		1		2	2	1		1		0	0	0	0	0	0	0	0	0	0	0	0	0	0	0	1	0	0	0	0	3		0	#NULL!	1	2		2	2010-03-25	39	2	4
248	2013-07-25	Gomer	5	2	3	25	2	2		1		1	2	1		1		0	0	0	0	0	0	0	0	0	0	0	0	0	0	0	0	0	0	0	0	3		0	#NULL!	0	#NULL!		1	2010-06-10	36	2	4
249	2013-07-27	Gomer	4	2	2	29	2	1		1		2	2	3		4		0	0	0	0	0	0	0	0	0	0	0	0	0	0	0	0	0	0	0	0	3		0	#NULL!	1	2		1	2010-10-11	35	2	4
250	2013-07-25	Gomer	6	4	2	28	2	2		1		1	2	1		2		0	0	0	0	0	0	0	0	0	0	1	0	0	0	0	0	1	0	0	0	4		0	#NULL!	1	2		2	2010-06-15	36	2	4
251	2013-07-25	Gomer	7	4	3	29	2	2		1		1	2	1		1		0	0	0	0	0	0	0	0	0	0	0	0	0	0	0	0	0	0	0	0	3		0	#NULL!	1	2		1	2010-01-22	41	2	4
252	2013-07-25	Gomer	4	2	2	28	2	2		1		2	3	1		2		0	0	0	0	0	0	0	0	1	1	1	0	0	1	0	0	1	0	0	0	1		0	#NULL!	1	2		1	2010-05-13	37	2	4
253	2013-07-25	Gomer	4	2	2	27	2	2		1		1	2	1		1		0	0	0	0	0	0	0	0	0	0	0	0	0	0	0	1	0	0	0	0	3		0	#NULL!	1	2		2	2010-05-26	37	2	4
254	2013-07-24	Gomer	4	2	2	30	2	2		1		1	2	1		1		0	0	0	0	0	0	0	0	0	0	0	0	0	0	0	0	0	0	0	0	3		0	#NULL!	0	#NULL!		2	2010-01-16	41	2	4
255	2013-07-24	Gomer	8	4	4	30	2	2		1		1	2	1		1		0	0	0	0	0	0	0	0	0	0	0	0	0	0	0	0	0	0	0	0	3		0	#NULL!	1	2		1	2010-03-07	39	2	4
256	2013-07-24	Gomer	4	2	2	23	2	2		1		3	2	2		1		0	0	0	0	0	0	0	0	1	1	0	0	0	0	0	1	0	0	0	0	3		0	#NULL!	1	2		1	2010-04-12	38	2	4
257	2013-07-24	Gomer	5	3	2	24	2	2		1		2	2	1		2		0	0	0	0	0	0	0	0	0	0	0	0	0	0	0	0	0	0	0	0	3		0	#NULL!	1	3		2	2010-03-07	39	2	4
258	2013-07-24	Gomer	4	2	2	25	2	2		1		2	3	1		1		0	0	0	0	0	0	0	0	0	1	1	0	0	0	0	0	0	0	0	0	3		0	#NULL!	1	2		2	2010-05-07	37	2	4
259	2013-07-23	Gomer	4	2	2	20	2	2		1		2	2	4		1		0	0	0	0	0	0	0	0	0	0	0	0	0	0	0	0	0	0	0	0	3		0	#NULL!	1	3		1	2011-05-20	25	2	4
260	2013-07-23	Gomer	5	3	2	23	2	1		1		2	2	1		1		0	0	0	0	0	0	0	0	0	0	0	0	0	0	0	1	1	0	0	0	3		0	#NULL!	1	3		1	2011-04-04	26	2	4
261	2013-07-24	Gomer	5	3	2	22	2	2		1		3	3	4		5		1	0	0	0	0	0	0	0	0	0	0	0	0	1	0	0	1	0	0	0	1		0	#NULL!	1	2		2	2011-05-10	25	2	4
262	2013-07-24	Tolta	7	4	3	23	2	1		1		2	3	1		2		0	0	0	0	0	0	0	0	0	0	0	0	0	0	0	0	0	0	0	0	3		0	#NULL!	1	3		1	2010-02-10	40	2	4
263	2013-07-23	Gazer	5	2	3	34	4	1		2		4	4	2		3		0	1	0	0	0	0	0	0	0	1	0	0	0	1	0	0	0	0	0	0	2		0	#NULL!	1	2		1	2009-02-07	53	2	4
264	2013-07-23	Gazer	6	4	2	47	2	1		2		2	2	4		4		0	0	0	0	0	0	0	0	0	1	0	0	0	0	0	0	0	0	0	0	2		0	#NULL!	1	3		2	2010-01-03	42	2	4
265	2013-07-25	Gazer	3	2	1	24	2	2		1		3	3	4		5		0	1	0	0	0	0	1	0	1	1	1	0	0	1	0	0	1	0	0	0	2		1	1	1	2		2	2011-03-02	28	2	4
266	2013-07-27	Gazer	8	4	4	35	2	2		1		3	3	1		4		0	1	0	0	0	0	0	0	0	1	1	1	0	1	0	0	1	0	0	0	1		0	#NULL!	0	#NULL!		2	2010-08-08	35	2	4
267	2013-07-27	Gazer	5	3	2	30	4	2		1		1	1	1		4		0	0	0	0	0	0	0	0	0	0	0	0	0	0	0	0	1	0	0	0	3		0	#NULL!	0	#NULL!		1	2010-12-07	31	2	4
268	2013-07-27	Gazer	7	4	3	34	2	4		1		2	2	1		4		0	1	0	0	0	0	0	0	1	1	1	0	0	1	0	0	1	0	0	0	2		0	#NULL!	1	3		1	2012-02-27	17	2	4
269	2013-07-27	Gazer	4	2	2	28	2	1		2		2	2	3		4		0	1	0	0	0	0	0	0	1	1	0	0	0	1	0	0	1	0	0	0	2		0	#NULL!	1	2		2	2012-05-28	14	2	4
270	2013-07-27	Gazer	6	3	3	32	2	2		1		4	4	2		3		0	1	0	0	0	0	1	1	1	1	0	1	0	1	0	0	1	0	0	0	1		0	#NULL!	1	2		1	2009-07-06	48	2	4
271	2013-07-25	Gazer	4	2	2	37	2	1		2		2	2	4		1		0	0	0	0	0	0	0	0	1	1	0	0	0	1	0	0	1	0	0	0	2		1	3	1	3		2	2011-11-12	20	2	4
272	2013-07-25	Gazer	7	5	2	40	3	1		2		1	#NULL!	#NULL!		4		0	0	0	0	0	0	0	0	1	1	0	0	0	1	0	0	1	0	0	0	3		0	#NULL!	1	3		2	2009-01-01	48	2	3
273	2013-07-25	Gazer	4	2	2	30	2	1		2		4	4	2		3		1	1	0	0	0	0	0	0	1	1	0	1	1	0	0	0	1	0	0	0	1		1	1	1	2		1	2012-12-11	7	2	2
274	2013-07-25	Gazer	6	4	2	27	2	2		1		1	1	3		4		0	0	0	0	0	0	0	0	1	1	0	0	0	1	0	0	0	0	0	0	2		0	#NULL!	1	3		1	2012-09-08	10	2	2
275	2013-07-24	Gazer	3	2	1	36	2	1		2		4	4	2		3		0	1	0	0	0	0	0	0	1	1	0	0	0	1	0	0	0	0	0	0	1		1	1	1	3		2	2010-04-08	59	2	4
276	2013-07-24	Gazer	6	4	2	41	2	2		1		2	2	1		1		0	0	0	0	0	0	0	0	1	1	0	0	0	0	0	0	0	0	0	0	2		1	1	1	3		1	2012-01-12	19	2	4
277	2013-07-24	Gazer	3	1	2	28	2	1		2		3	3	3		4		0	0	0	0	0	0	0	0	1	1	0	0	0	0	0	0	0	0	0	0	1		1	2	1	3		2	2010-02-03	41	2	4
278	2013-07-23	Gazer	7	3	4	36	4	2		1		2	3	1		4		0	0	0	0	0	0	0	0	0	0	0	0	0	0	0	0	0	0	0	0	2		0	#NULL!	1	3		2	2010-01-03	42	1	4
279	2013-07-30	Fella	6	3	3	38	2	2		1		2	2	1		1		0	0	0	0	0	0	0	0	0	1	1	0	0	1	0	0	1	0	0	0	1		1	1	1	3		2	2013-02-18	6	2	2
280	2013-07-24	Fella	4	2	2	28	2	2		1		1	2	1		2		0	0	0	0	0	0	0	0	0	1	1	0	0	0	0	0	1	0	0	0	1		1	1	1	3		2	2012-07-12	24	2	4
281	2013-07-27	Fella	7	4	3	40	2	2		1		1	1	1		1		0	0	0	0	0	0	0	0	0	1	1	0	0	0	0	0	1	0	0	0	3		1	3	1	3		2	2009-02-28	52	2	4
282	2013-07-25	Fella	5	3	2	35	2	1		1		1	2	1		1		1	0	0	0	0	0	0	0	0	1	1	0	0	1	0	0	1	0	0	0	1		1	1	1	3		1	2013-01-11	7	2	2
283	2013-07-27	Fella	8	5	3	42	2	2		1		1	1	1		1		1	0	0	0	0	0	0	0	0	1	1	0	0	1	0	0	1	0	0	0	3		1	3	1	3		1	2010-01-12	43	2	4
284	2013-07-27	Fella	7	4	3	34	2	2		1		1	1	1		2		0	0	0	0	0	0	0	0	0	1	1	0	0	0	0	0	1	0	0	0	1		1	1	1	3		1	2009-01-04	53	2	4
285	2013-07-29	Fella	4	2	2	36	2	2		1		1	3	5		1		1	0	0	0	0	0	0	0	0	0	1	0	0	0	0	0	1	0	0	0	3		1	1	1	3		2	2013-01-20	7	2	2
286	2013-07-29	Fella	3	1	2	27	2	2		1		1	2	1		1		0	0	0	0	0	0	0	0	0	1	1	0	0	0	0	0	1	0	0	0	1		1	1	1	3		2	2012-02-29	18	2	4
287	2013-04-29	Fella	7	4	3	35	2	1		1		1	1	1		2		0	0	0	0	0	0	0	0	0	1	1	0	0	0	0	0	1	0	0	0	3		1	1	1	3		1	2011-08-18	24	2	4
288	2013-07-24	Fella	8	5	3	40	2	2		1		1	2	1		1		0	0	0	0	0	0	0	0	0	0	1	0	0	0	0	0	1	0	0	0	2		1	3	1	3		2	2008-07-11	59	2	4
289	2013-07-23	Fella	8	4	4	23	2	2		1		1	2	1		1		0	1	0	0	0	0	0	0	0	1	1	0	0	1	0	0	1	0	0	0	1		1	1	1	3		1	2012-09-13	10	2	4
290	2013-07-25	Fella	4	2	2	32	2	1		1		1	1	1		2		0	0	0	0	0	0	0	0	0	0	0	0	0	0	0	0	0	0	0	0	2		1	3	1	3		1	2011-10-18	21	2	4
291	2013-07-25	Fella	3	1	2	27	2	2		1		1	3	1		1		1	1	0	0	0	0	1	0	0	1	0	0	0	1	0	0	1	0	0	0	3		1	3	1	3		1	2012-07-07	24	2	4
292	2013-07-25	Fella	5	3	2	35	2	2		1		1	1	1		2		0	0	0	0	0	0	0	0	0	1	1	0	0	0	0	0	1	0	0	0	2		1	3	1	3		1	2013-01-22	6	2	4
293	2013-07-25	Fella	7	5	2	60	2	2		1		1	1	1		2		0	0	0	0	0	0	0	0	0	0	1	0	0	0	0	0	0	0	0	0	2		1	3	1	3		1	2012-02-11	17	2	4
294	2013-07-25	Fella	11	3	9	33	2	1		1		1	1	1		2		0	0	0	0	0	0	0	0	0	0	1	0	0	0	0	0	1	0	0	0	2		1	3	1	3		2	2009-02-11	53	2	4
295	2013-07-29	Fella	7	5	2	43	2	1		2		2	2	1		1		0	1	0	0	0	0	0	0	1	1	1	0	0	1	0	0	0	0	0	0	1		0	#NULL!	1	3		2	2009-02-05	53	2	4
296	2013-07-22	Fella	4	2	2	28	2	2		1		3	3	5		1		0	0	0	0	0	0	0	0	0	1	0	0	0	0	0	0	0	0	0	0	1		1	2	1	3		1	2011-10-12	21	2	4
297	2013-07-25	Fella	4	2	2	28	2	2		1		3	1	1		1		0	0	0	0	0	0	0	0	0	1	1	0	0	0	0	0	1	0	0	0	2		1	3	1	3		1	2012-01-12	18	2	4
298	2013-07-25	Fella	4	2	2	30	2	1		1		1	1	1		1		0	0	0	0	0	0	0	0	0	1	0	0	0	0	0	0	1	0	0	0	1		1	1	1	3		1	2010-02-11	41	2	4
299	2013-07-25	Fella	5	3	2	30	2	2		1		1	1	1		2		0	1	0	0	0	0	0	0	0	1	1	0	0	1	0	0	1	0	0	0	1		1	3	1	3		2	2012-05-11	14	2	4
300	2013-07-27	Fella	6	2	4	27	2	1		1		2	2	5		1		0	1	0	0	0	0	1	0	0	0	0	0	0	1	0	0	1	0	0	0	1		1	1	1	2		1	2012-02-29	18	2	4
301	2013-07-25	Fella	7	5	2	29	2	2		1		3	2	1		2		1	0	0	0	0	0	0	0	0	1	1	0	0	0	0	0	1	0	0	0	1		1	1	1	2		2	2012-05-03	14	2	4
302	2013-07-25	Fella	4	2	2	36	1	2		1		2	1	1		1		1	0	0	0	0	0	0	0	0	1	1	0	0	0	0	0	1	0	0	0	1		1	1	1	3		1	2010-05-03	38	2	4
303	2013-07-24	Fella	7	2	5	35	2	2		1		1	1	1		2		1	0	0	0	0	0	0	0	0	1	0	0	0	1	0	0	1	0	0	0	2		1	3	1	3		1	2012-06-11	13	2	4
304	2013-07-25	Fella	8	5	3	35	2	2		1		1	1	1		2		0	0	0	0	0	0	0	0	0	0	1	0	0	0	0	0	0	0	0	0	3		1	3	1	3		1	2011-01-02	30	2	4
305	2013-07-25	Fella	6	3	3	31	2	2		1		2	3	2		1		1	1	0	0	0	0	1	0	1	1	0	0	0	1	0	0	1	0	0	0	2		1	1	1	3		1	2009-05-03	50	2	4
306	2013-07-25	Fella	6	4	2	30	2	2		1		1	2	1		2		0	0	0	0	0	0	0	0	0	1	1	0	0	0	0	0	0	0	0	0	2		1	3	1	3		2	2012-01-11	18	2	4
307	2013-07-27	Gazer	5	3	2	30	2	1		2		1	3	2		4		0	0	0	0	0	0	0	0	0	1	0	0	0	1	0	0	0	1	0	0	1		0	#NULL!	1	3		1	2009-02-01	41	2	4
308	2013-07-27	Gazer	3	2	1	27	2	2		1		1	1	1		2		0	0	0	0	0	0	0	0	0	1	1	0	0	0	0	0	0	0	0	0	1		0	#NULL!	1	3		1	2012-10-27	9	2	2
309	2013-07-27	Gazer	3	1	2	25	2	2		1		1	1	1		2		0	0	0	0	0	0	0	0	1	1	1	0	0	1	0	0	1	0	0	0	1		0	#NULL!	1	3		1	2012-12-12	7	2	2
310	2013-07-28	Gazer	6	3	3	28	2	4		1		4	4	2		3		0	1	0	0	0	0	1	0	1	1	0	0	0	1	0	0	1	0	0	0	1		0	#NULL!	1	3		1	2011-07-06	24	2	4
311	2013-07-28	Gazer	8	5	3	40	2	1		2		2	2	4		5		0	0	0	0	0	0	0	0	1	1	0	0	0	0	1	0	0	0	0	0	1		0	#NULL!	1	3		2	2012-04-08	15	2	4
312	2013-07-28	Gazer	6	4	2	29	2	2		1		2	2	1		2		0	1	0	0	0	0	0	0	1	1	1	0	0	1	0	0	1	0	0	0	1		0	#NULL!	1	3		2	2009-06-07	49	2	4
313	2013-07-23	Gazer	8	6	2	51	2	1		1		2	2	1		4		1	0	0	0	0	0	0	0	0	0	1	0	0	1	0	0	0	0	0	0	1		1	1	1	3		1	2009-03-02	52	2	4
314	2013-07-23	Gazer	4	2	2	20	2	2		1		3	3	3		3		0	0	0	0	0	0	0	0	0	1	1	0	0	0	0	0	0	0	0	0	3		0	#NULL!	1	3		1	2012-05-26	14	2	2
315	2013-07-30	Fella	6	4	2	28	2	2		1		1	2	1		2		0	0	0	0	0	0	0	0	0	1	1	0	0	1	0	0	1	0	0	0	1		1	1	1	3		2	2012-07-08	24	2	4
316	2013-07-23	Fella	3	1	2	25	4	2		2		1	3	4		2		0	1	0	0	0	0	0	0	0	1	0	0	0	0	0	0	1	0	0	0	1		1	1	1	2		2	2012-07-01	12	2	4
317	2013-07-23	Fella	6	4	3	30	2	2		1		2	3	1		2		0	0	0	0	0	0	0	0	0	1	0	0	0	0	0	0	1	0	0	0	1		1	1	1	2		1	2012-07-01	13	1	4
318	2013-07-25	Fella	10	3	6	32	2	2		1		1	1	1		2		0	0	0	0	0	0	0	0	0	1	1	0	0	0	0	0	0	0	0	0	1		1	3	1	3		1	2013-01-08	6	2	4
319	2013-07-30	Fella	4	2	2	28	2	2		1		1	3	3		1		1	0	0	0	0	0	1	0	0	0	0	0	0	1	0	0	1	0	0	0	3		1	3	1	3		2	2009-05-23	39	2	4
320	2013-07-25	Fella	3	1	2	51	3	2		1		1	1	3		4		1	0	0	0	0	0	0	0	0	0	0	0	0	1	0	0	1	0	0	0	3		0	#NULL!	1	3		1	2011-05-03	26	1	3
321	2013-07-25	Fella	5	3	2	50	2	1		1		1	1	1		1		0	0	0	0	0	0	0	0	0	0	1	0	0	1	0	0	1	0	0	0	2		1	3	1	3		1	2011-07-03	12	1	4
322	2013-07-25	Fella	7	4	3	32	2	2		1		1	2	4		2		1	0	0	0	0	0	0	0	0	0	1	0	0	0	0	0	1	0	0	0	3		1	3	1	3		1	2011-02-11	29	2	4
323	2013-07-25	Fella	10	4	6	35	2	2		1		1	1	1		2		0	0	0	0	0	0	0	0	0	0	0	0	0	0	0	0	0	0	0	0	2		1	3	1	3		2	2013-01-24	6	2	2
324	2013-07-25	Fella	16	8	8	50	2	1		1		1	1	1		2		0	0	0	0	0	0	0	0	0	0	1	0	0	0	0	0	0	0	0	0	2		0	#NULL!	1	3		1	2009-05-10	50	2	4
325	2013-07-24	Fella	5	2	3	34	2	2		1		2	1	1		1		1	0	0	0	0	0	0	0	0	1	1	0	0	0	0	0	1	0	0	0	3		1	3	1	3		1	2010-03-02	40	2	4
326	2014-07-24	Gazer	5	3	2	29	2	2		1		1	2	4		1		0	0	0	0	0	0	0	0	1	1	0	0	0	1	0	0	1	0	0	0	1		0	#NULL!	1	3		2	2010-08-01	36	2	4
327	2013-07-27	Gazer	9	5	4	30	2	2		1		1	1	1		2		0	0	0	0	0	0	0	0	0	1	1	0	0	1	0	0	1	0	0	0	1		0	#NULL!	1	3		1	2010-02-28	41	2	4
328	2013-07-27	Gazer	8	4	4	30	2	2		1		1	1	1		2		0	1	0	0	0	0	0	0	1	1	1	0	0	0	1	0	1	0	0	0	1		0	#NULL!	1	3		2	2009-07-02	48	2	4
329	2013-07-24	Gazer	4	2	2	35	2	1		2		3	3	4		1		0	0	0	0	0	0	0	0	1	1	0	0	0	0	0	0	0	0	0	0	1		1	2	1	3		1	2011-09-11	22	2	4
330	2013-07-22	Gazer	5	3	2	25	2	1		1		1	1	1		4		0	0	0	0	0	0	0	0	0	1	0	0	0	0	0	0	0	0	0	0	1		1	1	1	3		2	2011-09-08	22	2	4
331	2013-07-24	Gazer	6	4	2	35	2	4		1		1	1	1		2		0	1	0	0	0	0	0	0	0	1	1	0	0	1	0	0	1	0	0	0	1		0	#NULL!	1	3		1	2011-06-18	25	2	4
332	2013-07-22	Gazer	5	3	2	45	2	1		1		1	1	1		2		0	0	0	0	0	0	0	0	0	1	1	0	0	1	0	0	1	0	0	0	1		1	1	0	#NULL!		1	2010-06-21	37	2	4
333	2013-07-29	Gazer	6	4	2	33	2	4		1		3	3	3		4		0	0	0	0	0	0	0	0	1	1	0	0	0	1	0	0	1	0	0	0	1		0	#NULL!	1	3		2	2010-10-09	33	2	4
334	2013-07-27	Gazer	6	3	3	26	2	2		1		1	1	3		4		0	0	0	0	0	0	0	0	1	1	1	0	0	1	0	0	1	0	0	0	1		0	#NULL!	0	#NULL!		1	2010-10-01	33	2	4
335	2013-07-27	Gazer	6	4	2	40	2	2		1		1	1	1		4		0	0	0	0	0	0	0	0	1	1	1	0	0	0	1	0	0	1	0	0	1		0	#NULL!	1	2		1	2012-11-11	8	2	4
336	2013-07-29	Gazer	3	1	2	25	2	1		2		4	4	2		3		0	1	0	0	0	0	0	0	1	1	0	0	0	1	0	0	1	0	0	0	1		0	#NULL!	1	3		1	2011-11-17	20	2	4
337	2013-07-29	Gazer	5	3	2	28	2	1		2		2	2	4		5		0	1	0	0	0	0	0	0	1	1	0	0	0	1	0	0	1	0	0	0	1		0	#NULL!	1	3		1	2011-11-17	20	2	4
338	2013-07-29	Gazer	6	4	2	41	2	1		2		3	3	4		5		0	1	0	0	0	0	1	0	0	1	0	0	0	1	0	0	1	0	0	0	1		0	#NULL!	1	3		2	2009-03-24	52	2	4
339	2013-07-29	Gazer	4	2	2	26	2	1		2		2	2	4		1		0	1	0	0	0	0	1	0	1	1	0	0	0	1	0	0	1	0	0	0	1		0	#NULL!	1	3		1	2009-03-24	52	2	4
340	2013-07-29	Gazer	3	1	2	23	2	1		2		2	2	3		4		0	0	0	0	0	0	0	0	1	1	0	0	0	1	0	0	1	0	0	0	1		0	#NULL!	0	#NULL!		2	2012-12-05	7	2	2
341	2013-07-23	Gazer	8	5	3	45	2	2		1		1	2	1		1		0	0	0	0	0	0	0	0	0	1	0	0	0	1	0	0	0	0	0	0	1		0	#NULL!	1	3		2	2009-04-26	51	2	4
342	2013-07-27	Gazer	7	3	4	30	2	2		1		2	2	1		2		0	0	0	0	0	0	0	0	1	1	1	0	0	1	0	0	1	0	0	0	1		0	#NULL!	1	3		2	2012-01-05	18	2	4
343	2013-07-27	Gazer	5	3	2	41	2	2		1		1	1	1		2		0	0	0	0	0	0	0	0	1	1	1	0	0	1	0	0	1	0	0	0	1		0	#NULL!	1	3		2	2010-02-02	41	2	4
344	2013-07-23	Gazer	6	3	3	35	2	1		2		2	2	4		1		0	1	0	0	0	0	0	0	0	1	0	0	0	1	0	0	0	0	0	0	1		1	1	1	3		2	2009-11-28	44	2	4
345	2013-07-23	Gazer	5	3	2	35	2	1		2		4	4	2		3		1	1	0	0	0	0	1	0	0	0	0	0	0	1	0	0	1	0	0	0	1		1	1	1	3		1	2012-11-28	8	2	2
346	2013-07-23	Gazer	4	2	2	20	2	4		1		2	2	3		4		0	0	0	0	0	0	0	0	0	0	0	0	0	0	0	0	0	0	0	0	1		1	1	0	#NULL!		2	2011-07-08	24	2	4
347	2013-07-22	Gazer	3	1	2	25	1	2		1		3	4	2		3		0	0	0	0	0	0	0	0	0	1	0	0	0	0	1	0	1	0	0	0	2		0	#NULL!	1	3		1	2010-11-07	32	1	4
348	2013-07-27	Gazer	6	4	2	36	2	2		1		2	2	1		1		0	0	0	0	0	0	0	0	1	1	1	0	0	1	0	0	1	0	0	0	1		0	#NULL!	1	3		1	2011-07-03	24	2	4
349	2013-07-22	Gazer	3	1	2	20	1	1		2		3	2	3		6	unemployee	0	1	0	0	0	0	0	1	0	1	0	0	0	0	0	0	0	0	0	0	1		1	1	1	2		2	2012-02-08	17	2	4
350	2013-07-22	Gazer	4	3	1	30	4	2		1		1	1	1		4		1	0	0	0	0	0	0	0	0	1	0	0	0	0	0	0	1	0	0	0	1		1	1	1	3		2	2010-07-21	36	2	4
351	2013-07-22	Gazer	4	2	2	30	2	1		2		4	4	4		3		0	1	0	0	0	0	1	0	0	0	1	0	0	0	1	0	0	0	0	0	1		1	1	1	3		1	2010-11-30	32	2	4
352	2013-07-22	Gazer	6	2	4	25	2	1		2		3	3	4		1		0	1	0	0	0	0	0	0	0	0	0	0	0	0	1	0	1	0	0	0	1		1	1	0	#NULL!		2	2010-08-07	36	2	4
353	2013-07-23	Gazer	6	4	2	32	2	2		1		1	1	1		2		0	0	0	0	0	0	0	0	1	1	1	0	0	1	0	0	1	0	0	0	1		0	#NULL!	1	3		1	2011-06-02	25	2	4
354	2013-07-24	Gazer	5	3	2	30	2	1		2		4	4	2		3		0	1	0	0	0	0	0	0	1	1	0	0	0	1	0	0	1	0	0	0	1		0	#NULL!	1	3		1	2009-07-02	48	2	4
355	2013-07-24	Gazer	4	2	2	30	2	1		2		2	2	5		4		0	1	0	0	0	0	0	0	0	1	0	0	0	1	0	0	1	0	0	0	1		0	#NULL!	1	3		1	2011-06-19	25	2	4
356	2013-07-27	Gazer	8	4	4	47	2	1		2		4	4	2		3		0	1	0	0	0	0	0	0	1	1	0	0	0	1	0	0	1	0	0	0	1		0	#NULL!	1	3		1	2012-10-28	9	2	2
357	2013-07-25	Gazer	10	6	4	45	2	2		1		2	3	4		4		0	1	0	0	0	0	0	0	1	1	1	0	0	1	0	0	1	0	0	0	2		1	2	1	3		2	2010-10-03	33	2	4
358	2013-07-25	Gazer	9	5	4	40	2	2		1		1	1	1		2		0	1	0	0	0	0	0	0	1	1	1	0	0	1	0	0	1	0	0	0	3		0	#NULL!	1	3		1	2011-08-02	23	2	4
359	2013-07-25	Gazer	9	4	5	44	2	1		2		4	4	2		3		0	1	0	0	0	0	0	0	0	1	0	0	0	1	0	0	1	0	0	0	1		0	#NULL!	1	3		1	2012-02-01	17	2	4
360	2013-07-25	Gazer	5	3	2	37	4	4		1		1	1	1		4		0	0	0	0	0	0	0	0	0	1	0	0	0	0	0	0	0	0	0	0	3		0	#NULL!	1	3		1	2009-07-04	48	2	4
361	2013-07-24	Fella	4	2	2	32	2	2		1		1	2	1		1		0	0	0	0	0	0	0	0	0	0	0	0	0	0	0	0	1	0	0	0	3		1	3	1	3		1	2012-01-10	13	2	4
362	2013-07-24	Fella	6	4	2	30	2	2		1		2	3	3		1		0	0	0	0	0	0	0	0	0	1	0	0	0	1	0	0	1	0	0	0	1		1	1	1	3		2	2012-12-01	20	2	3
363	2012-07-24	Fella	7	3	4	45	2	2		1		2	3	1		1		0	0	0	0	0	0	0	0	0	1	0	0	0	1	0	0	1	0	0	0	1		1	1	1	3		1	2012-05-23	15	2	3
364	2013-07-24	Fella	6	3	3	25	2	2		1		1	3	1		1		0	0	0	0	0	0	0	0	0	0	0	0	0	0	0	0	0	0	0	0	3		1	1	1	3		1	2010-02-10	42	2	4
365	2013-07-24	Fella	4	2	2	28	2	2		1		2	2	1		2		0	0	0	0	0	0	0	0	0	1	0	0	0	0	0	0	1	0	0	0	3		1	3	1	3		1	2010-02-02	36	2	4
366	2013-07-24	Fella	5	3	2	28	2	2		1		1	4	2		1		0	0	0	0	0	0	0	0	0	1	1	0	0	0	0	0	0	0	0	0	3		1	1	1	3		2	2011-02-09	30	2	4
367	2013-07-24	Fella	8	6	2	28	2	1		1		2	4	2		1		1	0	0	0	0	0	0	0	0	1	0	0	0	1	0	0	1	0	0	0	3		1	1	1	3		2	2008-03-01	59	2	4
368	2013-07-24	Fella	7	5	2	32	2	2		1		2	2	1		2		1	0	0	0	0	0	0	0	0	1	0	0	0	0	0	0	0	0	0	0	2		1	1	1	3		2	2012-11-24	9	2	2
369	2013-07-24	Fella	8	6	2	37	2	2		1		2	2	1		2		1	0	0	0	0	0	0	0	0	1	1	0	0	0	0	0	1	0	0	0	2		1	1	1	3		1	2009-02-01	46	2	4
370	2013-07-24	Fella	4	2	2	32	2	1		1		1	1	1		2		0	0	0	0	0	0	0	0	0	0	0	0	0	0	0	0	0	0	0	0	3		1	1	1	3		1	2012-02-02	18	2	4
371	2013-07-24	Gazer	4	2	2	30	2	1		2		4	4	2		3		0	1	0	0	0	0	0	0	1	1	0	0	0	1	0	0	0	0	0	0	1		1	1	1	3		1	2012-10-28	9	2	4
372	2013-07-29	Gazer	3	1	2	24	2	1		2		3	3	3		4		0	0	0	0	0	0	0	0	1	1	0	0	0	1	0	0	0	0	0	0	1		0	#NULL!	1	3		2	2012-07-24	12	2	2
373	2013-07-29	Gazer	7	5	2	29	2	1		2		4	4	2		3		0	1	0	0	0	0	0	0	1	1	0	1	0	1	0	0	1	0	0	0	1		0	#NULL!	1	3		2	2010-04-12	39	2	4
374	2013-07-29	Gazer	4	2	2	33	2	1		2		4	4	2		1		0	1	0	0	0	0	0	0	1	1	0	0	1	1	0	0	1	0	0	0	1		0	#NULL!	1	3		2	2010-04-12	39	2	4
375	2013-07-28	Gazer	6	4	2	34	2	1		2		2	2	4		4		0	0	0	0	0	0	0	0	1	1	1	0	0	1	0	0	1	0	0	0	1		0	#NULL!	1	3		2	2012-05-03	14	2	4
376	2013-07-28	Gazer	9	5	4	45	2	2		1		1	1	1		2		0	1	0	0	0	0	0	0	1	1	1	0	0	1	0	0	1	0	0	0	1		0	#NULL!	1	3		2	2011-06-27	25	2	4
377	2013-07-28	Gazer	3	1	2	27	2	4		1		2	4	2		1		0	1	0	0	0	0	0	0	1	1	0	0	0	1	0	0	1	0	0	0	1		0	#NULL!	1	3		1	2010-07-29	36	2	4
378	2013-07-28	Gazer	6	2	4	39	2	2		1		2	2	1		2		0	0	0	0	0	0	0	0	0	1	1	1	0	1	0	0	0	0	0	0	1		0	#NULL!	1	3		1	2009-07-27	48	2	4
379	2013-07-28	Gazer	5	4	1	36	4	1		2		2	#NULL!	#NULL!		1		0	0	0	0	0	0	0	0	0	0	1	0	0	1	0	0	1	0	0	0	1		0	#NULL!	1	3		1	2011-05-05	26	2	4
380	2013-07-29	Gazer	5	3	2	26	2	1		2		4	4	2		3		0	1	0	0	0	0	0	0	0	1	0	0	1	0	1	0	1	0	0	0	1		0	#NULL!	0	#NULL!		2	2011-07-08	24	2	4
381	2013-07-25	Gazer	3	1	2	43	2	1		1		1	3	3		1		0	0	0	0	0	0	0	1	0	1	0	0	0	0	0	0	0	0	0	0	3		0	#NULL!	1	3		1	2012-04-03	15	2	4
382	2013-07-25	Gazer	5	3	2	31	2	2		1		1	2	1		4		0	0	0	0	0	0	0	0	0	1	1	0	0	0	0	0	0	0	0	0	2		0	#NULL!	1	3		1	2011-05-06	26	2	4
383	2013-07-25	Gazer	6	4	2	40	2	2		1		1	1	1		2		0	0	0	0	0	0	0	0	0	1	0	0	0	0	0	0	0	0	0	0	3		0	#NULL!	1	3		2	2012-07-07	12	2	2
384	2013-07-25	Fella	11	3	9	35	2	1		1		1	1	1		1		0	0	0	0	0	0	0	0	0	0	1	0	0	0	0	0	1	0	0	0	3		1	3	1	3		2	2011-01-12	30	2	4
385	2013-07-30	Fella	4	1	3	34	2	1		1		1	1	1		2		0	0	0	0	0	0	0	0	0	1	1	0	0	1	0	0	1	0	0	0	3		1	3	1	3		1	2010-06-16	37	2	4
386	2013-07-30	Fella	4	2	2	30	2	2		1		1	1	1		2		0	0	0	0	0	0	0	0	0	0	0	0	0	0	0	0	1	0	0	0	3		1	3	1	3		2	2011-06-15	25	2	4
387	2013-07-30	Fella	8	5	3	45	2	2		1		1	1	1		2		0	0	0	0	0	0	0	0	0	1	0	0	0	1	0	0	1	0	0	0	3		1	1	1	3		1	2011-05-16	26	2	4
388	2013-07-24	Fella	4	2	2	30	2	2		1		2	2	1		2		1	0	0	0	0	0	0	0	0	1	1	0	0	0	0	0	0	0	0	0	3		1	3	1	3		1	2011-12-15	19	2	4
389	2013-07-27	Fella	6	4	2	28	2	1		1		1	1	1		2		0	0	0	0	0	0	0	0	0	0	1	0	0	0	0	0	0	0	0	0	1		1	1	1	3		2	2012-12-02	8	2	2
390	2013-07-27	Fella	3	1	2	45	2	2		1		2	3	1		2		0	0	0	0	0	0	0	0	0	1	0	0	0	0	0	0	1	0	0	0	3		1	1	1	3		1	2012-08-11	12	2	4
391	2013-07-24	Fella	7	5	2	40	2	2		1		2	2	1		2		1	0	0	0	0	0	0	0	0	0	1	0	0	1	0	0	1	0	0	0	2		1	1	1	3		1	2010-02-02	42	2	4
392	2013-07-27	Fella	5	3	2	40	2	2		1		2	2	1		2		0	0	0	0	0	0	0	0	0	1	1	0	0	0	0	0	1	0	0	0	3		1	1	1	3		2	2012-10-18	10	2	4
393	2013-07-27	Fella	3	1	2	30	2	2		1		1	1	1		2		0	0	0	0	0	0	0	0	0	0	0	0	0	0	0	0	0	0	0	0	1		1	1	1	3		1	2010-01-09	43	2	4
394	2013-07-27	Fella	8	6	2	38	2	2		1		1	1	1		2		0	0	0	0	0	0	0	0	0	0	1	0	0	0	0	0	0	0	0	0	3		1	1	0	#NULL!		1	2011-12-11	20	2	4
395	2013-07-24	Fella	10	6	4	38	2	2		1		2	1	1		2		0	0	0	0	0	0	0	0	0	0	1	0	0	1	0	0	1	0	0	0	3		1	1	1	3		1	2012-02-02	18	2	4
396	2013-07-24	Fella	8	3	5	30	2	2		1		2	1	1		2		0	0	0	0	0	0	0	0	0	0	1	0	0	0	0	0	1	0	0	0	3		1	1	1	3		2	2012-02-11	20	2	4
397	2013-07-24	Fella	5	3	2	28	2	1		1		1	1	1		2		0	0	0	0	0	0	0	0	0	0	1	0	0	0	0	0	1	0	0	0	3		1	1	1	3		1	2012-10-08	22	2	4
398	2013-07-27	Fella	10	6	4	35	2	2		1		1	1	1		2		0	0	0	0	0	0	0	0	0	1	0	0	0	1	0	0	1	0	0	0	3		1	1	1	3		2	2012-02-01	18	2	4
399	2013-07-27	Fella	4	2	2	35	2	2		1		1	1	1		2		0	1	0	0	0	0	0	0	0	1	1	0	0	0	0	0	1	0	0	0	3		1	2	0	#NULL!		1	2011-11-11	32	2	4
400	2013-07-27	Fella	8	4	4	32	2	2		1		1	1	1		2		0	0	0	0	0	0	0	0	0	1	1	0	0	0	0	0	1	0	0	0	3		1	3	1	3		2	2010-04-03	40	2	4
401	2013-07-25	Fella	3	1	2	31	2	1		1		1	2	1		2		0	0	0	0	0	0	0	0	0	1	1	0	0	0	0	0	1	0	0	0	2		0	#NULL!	1	3		2	2011-09-22	22	2	4
402	2013-07-25	Fella	5	3	2	30	2	2		1		1	1	1		2		0	0	0	0	0	0	0	0	0	0	1	0	0	0	0	0	1	0	0	0	2		1	3	0	#NULL!		1	2010-09-12	34	2	4
403	2012-07-24	Fella	4	2	2	28	2	2		1		2	4	2		1		1	1	0	0	0	0	0	0	0	1	1	0	0	1	0	0	1	0	0	0	2		1	3	1	3		1	2009-05-02	50	2	4
404	2013-07-24	Fella	7	5	2	30	2	2		1		1	1	1		1		0	0	0	0	0	0	0	0	0	0	1	0	0	0	0	0	0	0	0	0	3		1	1	1	3		2	2009-08-02	46	2	4
405	2013-07-27	Fella	7	5	2	37	2	2		1		1	1	1		2		0	0	0	0	0	0	0	0	0	0	0	0	0	0	0	0	0	0	0	0	3		1	1	1	3		2	2011-07-10	25	2	4
406	2013-07-24	Fella	6	4	2	28	2	2		1		2	2	1		2		0	1	0	0	0	0	0	0	0	0	1	0	0	1	0	0	1	0	0	0	3		1	3	0	#NULL!		1	2009-02-01	53	2	4
407	2013-07-25	Fella	6	4	2	35	2	2		1		1	1	1		2		0	0	0	0	0	0	0	0	0	0	1	0	0	0	0	0	1	0	0	0	3		1	1	1	3		2	2010-02-10	41	2	4
408	2013-07-25	Fella	5	3	2	31	2	2		1		2	2	1		2		0	0	0	0	0	0	0	0	0	0	0	0	0	0	0	0	1	0	0	0	2		1	3	1	3		1	2012-02-09	17	2	4
409	2013-07-24	Fella	5	3	2	36	2	2		1		2	2	3		1		0	0	0	0	0	0	0	0	0	0	0	0	0	0	0	0	0	0	0	0	3		1	1	1	3		2	2012-06-01	13	2	4
410	2013-07-24	Fella	8	4	4	32	2	1		1		1	1	1		1		0	0	0	0	0	0	0	0	0	1	0	0	1	0	0	0	1	0	0	0	3		1	3	0	#NULL!		2	2010-06-01	37	2	4
411	2013-07-24	Fella	10	7	3	36	2	1		1		1	1	1		2		1	0	0	0	0	0	0	0	0	1	0	0	0	0	0	0	1	0	0	0	3		1	1	1	3		1	2008-07-07	50	2	4
412	2013-07-24	Fella	4	2	2	26	2	1		1		3	3	5		1		0	0	0	0	0	0	0	0	0	1	0	0	0	1	0	0	1	0	0	0	1		1	1	1	3		1	2011-02-01	30	2	4
413	2013-07-23	Fella	3	1	2	26	2	1		1		3	3	2		1		0	0	0	0	0	0	0	0	0	1	1	0	0	1	0	0	1	0	0	0	1		1	1	1	2		2	2012-10-07	9	2	2
414	2013-07-23	Fella	10	4	6	36	2	1		1		1	1	1		1		1	1	0	0	0	0	0	0	0	1	1	0	0	1	0	0	1	0	0	0	3		1	3	1	3		1	2011-02-01	30	2	4
415	2013-07-24	Fella	4	2	2	45	2	2		1		3	1	3		6	student	0	0	0	0	0	0	0	0	0	1	0	0	0	0	0	0	1	0	0	0	3		1	3	1	3		1	2011-02-01	25	2	4
416	2013-07-30	Fella	10	5	5	36	2	2		1		1	2	4		1		0	0	0	0	0	0	0	0	0	0	0	0	0	0	0	0	0	0	0	0	3		1	3	0	#NULL!		1	2009-07-03	52	2	4
417	2013-07-23	Fella	3	1	2	25	2	1		1		2	3	1		6	Student	0	0	0	0	0	0	0	0	0	1	0	0	0	1	0	0	1	0	0	0	1		1	1	1	2		2	2012-04-24	15	2	4
418	2013-07-30	Fella	9	6	3	45	2	2		1		2	2	1		1		0	0	0	0	0	0	0	0	0	1	1	0	0	1	0	0	1	0	0	0	2		1	3	1	3		2	2012-01-24	18	2	4
419	2013-07-30	Fella	7	4	3	42	2	2		1		1	2	1		2		0	0	0	0	0	0	0	0	0	0	1	0	0	0	0	0	0	0	0	0	3		1	3	1	3		1	2011-08-12	23	2	4
420	2013-07-30	Fella	3	1	2	32	2	2		1		1	2	1		1		0	0	0	0	0	0	0	0	0	0	1	0	0	0	0	0	1	0	0	0	3		1	3	1	3		2	2008-06-12	59	2	4
421	2013-07-25	Fella	3	2	1	50	3	1		1		1	1	1		2		1	0	0	0	0	0	0	0	0	0	1	0	0	1	0	0	1	0	0	0	3		1	1	0	#NULL!		1	2009-04-13	51	2	4
422	2013-07-25	Fella	4	2	2	34	2	2		1		1	1	1		2		0	0	0	0	0	0	0	0	0	0	1	0	0	0	0	0	1	0	0	0	2		1	3	1	3		2	2011-02-11	17	2	4
423	2013-07-25	Fella	4	2	2	34	2	2		1		1	1	1		2		0	0	0	0	0	0	0	0	0	1	1	0	0	0	0	0	1	0	0	0	2		1	3	1	3		2	2012-01-10	18	2	4
424	2013-07-25	Fella	4	2	2	55	2	1		1		1	1	1		2		0	0	0	0	0	0	0	0	0	0	1	0	0	0	0	0	0	0	0	0	3		0	#NULL!	1	3		1	2010-11-11	44	2	4
425	2013-07-25	Fella	7	5	2	35	2	1		1		1	1	1		2		0	0	0	0	0	0	0	0	0	0	1	0	0	0	0	0	0	0	0	0	2		1	3	1	3		2	2009-02-10	53	2	4
426	2013-07-24	Fella	4	2	2	28	2	2		1		2	2	3		1		1	0	0	0	0	0	0	0	0	1	1	0	1	0	0	0	1	0	0	0	2		1	3	0	#NULL!		2	2012-09-02	10	2	4
427	2013-07-24	Fella	4	1	3	32	2	2		1		2	4	2		6	student	0	0	0	0	0	0	0	0	0	0	0	0	0	0	0	0	1	0	0	0	3		1	1	1	3		1	2011-04-07	27	2	4
428	2013-07-25	Fella	6	4	2	28	2	2		1		1	2	1		1		0	0	0	0	0	0	0	0	0	0	1	0	0	0	0	0	1	0	0	0	2		1	3	1	3		2	2009-04-10	51	2	4
429	2013-07-24	Fella	5	3	2	35	2	1		1		1	1	1		1		0	0	0	0	0	0	0	0	0	1	1	0	0	0	0	0	1	0	0	0	3		1	1	1	3		1	2012-02-04	18	2	4
430	2013-07-24	Fella	4	2	2	30	2	2		1		2	2	3		4		0	0	0	0	0	0	0	0	0	0	0	0	0	0	0	0	0	0	0	0	3		1	1	1	3		1	2010-08-01	36	2	4
431	2013-07-24	Fella	9	4	5	30	3	1		1		1	1	1		1		0	0	0	0	0	0	0	0	0	1	0	0	0	0	0	0	1	0	0	0	3		1	1	1	3		2	2009-04-02	46	2	4
432	2013-07-24	Fella	7	5	2	25	2	2		1		1	1	1		1		0	0	0	0	0	0	0	0	0	0	1	0	0	0	0	0	1	0	0	0	3		1	1	0	#NULL!		2	2011-08-09	24	2	4
433	2013-07-24	Fella	6	3	3	30	2	1		1		1	1	1		1		0	0	0	0	0	0	0	0	0	1	0	0	0	0	0	0	1	0	0	0	3		1	1	1	3		2	2012-08-02	12	2	4
434	2012-07-24	Fella	8	4	4	25	2	2		1		1	2	1		1		0	0	0	0	0	0	0	0	0	0	1	0	0	0	0	0	1	0	0	0	3		1	3	1	3		2	2012-03-09	27	2	4
435	2013-07-24	Fella	3	1	2	28	2	2		1		1	2	1		1		0	0	0	0	0	0	0	0	0	1	1	0	0	0	0	0	1	0	0	0	3		1	3	1	3		2	2011-07-14	24	2	4
436	2013-07-24	Fella	6	4	2	30	2	2		1		1	1	1		1		0	0	0	0	0	0	0	0	0	1	1	0	0	0	0	0	0	0	0	0	3		1	1	1	3		2	2009-02-12	52	2	4
437	2013-07-24	Gazer	6	4	2	28	2	2		1		1	3	5		1		1	0	0	0	0	0	0	0	0	0	1	0	0	0	0	0	1	0	0	0	3		1	1	1	2		1	2009-03-13	51	2	4
438	2013-07-24	Gazer	7	2	5	34	2	2		1		2	2	1		2		1	0	0	0	0	0	0	0	0	1	0	0	0	0	1	0	1	0	0	0	2		1	3	1	3		2	2010-08-10	36	2	4
439	2013-07-25	Arfes	5	3	2	24	2	2		1		2	3	1		2		1	0	0	0	0	0	0	0	0	1	1	0	0	0	0	0	0	0	0	0	4		0	#NULL!	0	#NULL!		2	2011-01-04	29	2	4
440	2013-07-26	Arfes	4	2	2	27	2	2		1		2	2	1		2		1	0	1	1	0	0	0	0	0	1	1	0	1	0	0	0	1	0	0	0	4		0	#NULL!	1	3		2	2010-07-25	35	2	4
441	2013-07-26	Arfes	5	3	2	23	2	2		1		2	2	1		2		0	0	0	0	0	0	0	0	0	0	0	0	0	0	0	0	0	0	0	0	4		0	#NULL!	1	3		1	2010-06-15	36	2	4
442	2013-07-26	Arfes	4	2	2	24	2	2		1		3	4	2		2		0	0	0	0	0	0	0	0	0	1	1	0	0	0	0	1	1	0	0	0	3		0	#NULL!	1	3		2	2010-10-08	32	2	4
443	2013-07-26	Arfes	6	3	3	26	2	2		1		1	2	1		2		0	0	0	0	0	0	0	0	0	0	1	0	0	0	0	1	1	0	0	0	4		0	#NULL!	1	3		2	2010-03-10	39	2	4
444	2013-07-26	Arfes	4	2	2	26	2	2		1		2	2	1		2		0	0	0	0	0	0	0	0	0	1	1	0	0	0	0	1	1	0	0	0	2		0	#NULL!	1	3		1	2009-05-10	37	2	4
445	2013-07-26	Arfes	4	2	2	24	1	2		1		2	2	1		2		0	0	0	0	0	0	0	0	0	1	1	0	0	0	0	1	1	0	0	0	2		0	#NULL!	1	3		1	2010-06-06	36	2	4
446	2013-07-26	Arfes	6	3	3	26	1	2		1		3	3	1		2		0	0	0	0	0	0	0	0	0	1	1	0	0	0	0	1	1	0	0	0	2		0	#NULL!	1	3		1	2009-04-03	38	2	4
447	2013-07-26	Arfes	5	3	2	28	2	2		1		1	2	1		2		0	0	0	0	0	0	0	0	0	0	0	0	0	0	0	0	0	0	0	0	4		0	#NULL!	0	#NULL!		2	2011-06-22	36	2	4
448	2013-07-27	Arfes	4	2	2	27	2	2		1		1	2	1		2		0	0	0	0	0	0	0	0	0	0	1	0	0	0	0	0	0	0	0	0	4		0	#NULL!	1	3		1	2010-01-02	41	2	4
449	2013-07-27	Arfes	6	4	2	30	2	2		1		2	3	1		2		0	0	0	0	0	0	0	0	0	0	1	1	0	0	0	0	1	0	0	0	2		0	#NULL!	1	3		2	2011-03-05	27	2	4
450	2013-07-27	Arfes	5	3	2	24	1	2		1		2	2	1		2		0	0	0	0	0	0	0	0	1	1	1	0	0	0	0	1	1	0	0	0	3		0	#NULL!	1	3		1	2010-07-04	35	2	4
451	2013-07-27	Arfes	4	2	2	24	2	2		1		1	2	1		2		0	0	0	0	0	0	0	0	0	0	1	0	0	0	0	1	1	0	0	0	4		0	#NULL!	1	3		2	2011-04-07	26	2	4
452	2013-07-28	Arfes	7	5	2	25	2	2		1		4	3	1		2		0	0	0	0	0	0	0	0	0	0	0	0	0	0	0	0	0	0	0	0	4		0	#NULL!	0	#NULL!		1	2010-07-20	35	2	4
453	2013-07-27	Arfes	4	2	2	24	2	2		1		2	2	1		2		0	0	0	0	0	0	0	0	0	1	1	0	0	0	0	0	1	0	0	0	4		0	#NULL!	1	3		1	2010-06-27	36	2	4
454	2013-07-27	Arfes	4	2	2	25	2	2		1		1	2	1		2		0	0	0	0	0	0	0	0	0	0	1	0	0	0	0	1	1	0	0	0	4		0	#NULL!	1	3		1	2010-07-04	35	2	4
455	2013-07-27	Arfes	4	2	2	25	2	2		1		3	3	1		2		0	0	0	0	0	0	0	0	0	0	1	0	0	0	0	1	1	0	0	0	4		0	#NULL!	1	3		2	2010-02-10	40	2	4
456	2013-07-27	Arfes	5	3	2	26	2	2		1		2	2	1		2		0	0	0	0	0	0	0	0	0	0	0	1	0	0	0	0	0	0	0	0	4		0	#NULL!	1	3		1	2010-04-07	38	2	4
457	2013-07-27	Arfes	5	3	2	24	2	2		1		2	2	1		2		0	0	0	0	0	0	0	0	0	0	0	0	0	0	0	0	0	0	0	0	4		0	#NULL!	1	3		1	2010-04-07	38	2	4
458	2013-07-27	Arfes	4	2	2	23	2	2		1		2	2	1		2		0	0	0	0	0	0	0	0	0	0	1	0	0	0	0	0	0	0	0	0	4		0	#NULL!	1	3		1	2010-04-09	38	2	4
459	2013-07-27	Arfes	5	3	2	22	2	2		1		2	2	1		2		0	0	0	0	0	0	0	0	0	1	1	0	0	0	0	0	1	0	0	0	3		0	#NULL!	0	#NULL!		2	2010-07-22	35	2	4
460	2013-07-24	Arfes	4	2	2	26	2	2		1		2	3	1		1		0	0	0	0	0	0	0	0	0	1	1	0	0	0	0	1	1	0	0	0	1		0	#NULL!	1	3		2	2011-05-07	25	2	4
461	2013-07-24	Arfes	5	3	2	21	2	2		1		2	4	2		2		0	0	0	0	0	0	0	0	0	0	1	0	0	1	0	0	1	0	0	0	1		0	#NULL!	1	3		2	2011-02-08	28	2	4
462	2013-07-24	Arfes	9	5	4	30	2	2		1		1	2	1		2		0	0	0	0	0	0	0	0	0	0	1	0	0	0	0	0	1	0	0	0	1		0	#NULL!	1	3		2	2011-04-15	26	2	2
463	2013-07-24	Arfes	11	5	6	35	2	2		1		1	2	1		2		0	0	0	0	0	0	0	0	0	1	1	0	0	0	0	1	1	0	0	0	4		0	#NULL!	0	#NULL!		1	2010-06-14	36	2	4
464	2013-07-24	Arfes	6	4	2	20	2	2		1		2	2	1		2		0	0	0	0	0	0	0	0	0	1	1	0	0	0	0	1	1	0	0	0	2		0	#NULL!	1	3		2	2011-01-16	29	2	4
465	2013-07-24	Arfes	5	3	2	24	2	2		1		1	2	1		2		0	0	0	0	0	0	0	0	0	1	0	0	0	0	0	1	1	0	0	0	4		0	#NULL!	1	3		2	2010-08-09	34	2	4
466	2013-07-24	Arfes	9	6	3	34	2	2		1		1	2	1		2		0	0	0	0	0	0	0	0	0	0	1	0	0	0	0	0	0	0	0	0	3		0	#NULL!	1	2		1	2010-04-07	38	2	4
467	2013-07-24	Arfes	4	2	2	24	2	2		1		2	3	1		2		0	0	0	0	0	0	0	0	0	0	1	0	0	0	0	0	0	0	0	0	4		0	#NULL!	1	3		2	2010-03-05	39	2	3
468	2013-07-24	Arfes	4	2	2	24	2	2		1		1	2	1		2		0	0	0	0	0	0	0	0	0	0	1	0	0	0	0	0	0	0	0	0	1		0	#NULL!	0	#NULL!		1	2011-02-13	28	2	4
469	2013-07-24	Arfes	6	4	2	26	2	2		1		2	2	1		2		0	0	0	0	0	0	0	0	0	1	0	0	0	0	0	0	0	0	0	0	4		0	#NULL!	1	3		2	2010-04-22	38	2	4
470	2013-07-24	Arfes	4	2	2	27	2	2		1		2	2	1		1		0	0	0	0	0	0	0	0	0	1	1	0	0	0	0	0	0	0	0	0	3		0	#NULL!	1	3		2	2010-04-07	38	2	3
471	2013-07-24	Arfes	7	4	3	40	2	1		1		1	2	1		2		0	0	0	0	0	0	0	0	1	0	1	0	0	0	0	1	0	0	0	0	4		0	#NULL!	1	3		1	2011-04-06	26	1	4
472	2013-07-24	Arfes	7	5	2	29	2	2		1		2	2	1		2		1	0	0	0	0	0	0	0	0	0	1	0	0	0	0	0	1	0	0	0	1		0	#NULL!	1	3		2	2009-04-22	50	2	4
473	2013-07-25	Aynalem	5	3	2	24	2	2		1		1	3	1		2		0	0	0	0	0	0	0	0	0	0	1	0	0	0	0	1	0	0	0	0	1		0	#NULL!	0	#NULL!		1	2010-06-05	36	2	4
474	2013-07-25	Aynalem	5	3	2	37	2	2		1		1	2	1		2		0	0	0	0	0	0	0	0	0	0	1	0	0	0	0	1	0	0	0	0	1		0	#NULL!	1	3		2	2010-05-10	37	2	4
475	2013-07-23	Metsir	5	3	2	32	2	2		1		2	3	3		4		0	0	0	0	0	0	0	0	0	0	1	0	0	0	0	1	1	0	0	0	3		0	#NULL!	1	3		2	2011-02-10	28	2	4
476	2013-07-23	Metsir	6	2	4	29	2	2		1		2	3	4		5		1	1	0	0	0	0	0	0	1	1	0	0	0	1	0	0	1	0	0	1	3		0	#NULL!	1	2		2	2008-01-10	53	2	4
477	2013-07-24	Metsir	4	2	2	29	2	2		1		2	3	3		4		0	0	0	0	0	0	0	0	0	0	0	0	0	0	0	1	0	0	0	0	3		0	#NULL!	1	3		1	2010-06-01	36	2	4
478	2013-07-24	Metsir	5	3	2	27	2	2		1		4	4	2		3		1	1	0	0	0	0	0	0	1	1	0	0	0	1	0	0	1	0	0	0	1		1	1	0	#NULL!		1	2009-05-08	49	2	4
479	2013-07-25	Metsir	4	2	2	29	2	1		2		3	4	2		5		0	0	0	0	0	0	0	0	1	1	0	0	0	0	0	0	0	0	0	0	3		0	#NULL!	1	2		1	2009-04-28	50	2	4
480	2013-07-26	Metsir	5	3	2	38	2	2		1		1	2	1		2		0	0	0	0	0	0	0	0	0	0	0	0	0	0	1	0	0	0	0	0	3		0	#NULL!	1	2		2	2010-06-20	36	2	4
481	2013-07-26	Metsir	4	2	2	27	2	2		1		3	3	3		1		0	0	0	0	0	0	0	0	0	0	0	0	0	1	0	0	1	0	0	0	3		1	3	1	3		2	2010-06-09	36	2	4
482	2013-07-27	Metsir	4	2	2	25	2	2		1		2	3	3		1		0	0	0	0	0	0	0	0	0	0	0	0	0	0	0	0	0	0	0	0	1		1	1	0	#NULL!		2	2008-02-14	48	2	4
483	2013-07-26	Metsir	4	2	2	32	2	2		1		3	3	3		5		0	0	0	0	0	0	0	0	0	0	0	0	0	0	0	1	1	0	0	0	3		0	#NULL!	1	2		2	2009-07-07	47	2	4
484	2013-07-23	Metsir	7	3	4	37	2	2		1		2	2	1		1		0	0	0	0	0	0	0	0	0	0	0	0	0	1	0	0	1	0	0	0	3		0	#NULL!	1	2		1	2010-03-07	39	2	4
485	2013-07-23	Metsir	6	4	2	30	2	2		1		1	2	3		1		0	0	0	0	0	0	0	0	0	0	0	0	0	0	0	1	1	0	0	0	3		0	#NULL!	1	2		1	2010-06-10	36	2	4
486	2013-07-23	Metsir	4	2	2	22	2	2		1		3	3	3		4		1	1	0	0	0	0	0	0	1	1	0	0	0	0	0	0	1	0	0	0	3		0	#NULL!	1	2		1	2011-04-14	27	2	4
487	2013-07-23	Metsir	4	2	2	25	2	2		1		3	4	2		1		1	1	0	0	0	0	0	0	1	1	0	0	0	1	0	0	1	0	0	0	1		1	1	1	3		2	2009-04-30	50	2	4
488	2013-07-25	Metsir	4	2	2	22	2	2		1		4	4	2		3		1	1	0	0	0	0	0	0	1	1	0	0	0	1	0	0	1	0	0	0	3		0	#NULL!	0	#NULL!		2	2009-09-07	46	2	4
489	2013-07-25	Metsir	4	2	2	23	2	2		1		1	2	3		4		0	0	0	0	0	0	0	0	0	0	0	0	0	0	0	0	0	0	0	0	1		0	#NULL!	1	3		1	2008-06-20	48	2	4
490	2013-07-25	Metsir	4	2	2	26	2	2		1		3	4	2		1		1	1	0	0	0	0	0	0	1	1	0	0	0	1	0	0	1	0	0	0	1		1	1	1	2		2	2009-06-10	48	2	4
491	2013-07-24	Metsir	9	2	7	35	2	1		2		1	2	4		5		1	1	0	0	0	0	0	0	1	1	0	0	0	1	0	0	1	1	1	0	1		1	1	1	3		2	2009-09-05	48	2	4
492	2013-07-23	Metsir	5	3	2	29	2	2		1		2	3	3		1		0	0	0	0	0	0	0	1	1	0	0	0	0	0	0	1	1	0	0	0	3		0	#NULL!	0	#NULL!		2	2009-01-05	53	2	4
493	2012-07-23	Metsir	6	4	2	34	2	1		1		3	3	4		1		0	0	0	0	0	0	0	0	1	1	0	0	0	1	0	0	0	0	0	0	3		0	#NULL!	1	2		1	2009-06-20	48	2	4
494	2013-07-24	Metsir	9	7	2	33	2	2		1		1	2	1		2		1	0	0	0	0	0	0	0	1	1	0	0	0	0	0	1	1	0	0	0	3		0	#NULL!	1	2		2	2009-03-18	51	2	4
495	2012-07-24	Metsir	4	2	2	30	2	2		2		1	2	1		2		0	0	0	0	0	0	0	0	0	0	0	0	0	0	0	0	1	0	0	0	3		0	#NULL!	0	#NULL!		1	2010-06-21	36	2	4
496	2013-07-24	Metsir	7	5	2	25	2	1		1		2	2	1		2		0	0	0	0	0	0	0	0	0	0	1	0	0	0	0	0	1	0	0	0	3		0	#NULL!	1	2		2	2009-02-24	53	2	4
497	2013-07-23	Metsir	8	6	2	30	2	1		1		3	3	4		5		1	1	0	0	0	0	0	0	0	0	0	0	0	1	0	0	1	0	0	0	1		1	1	1	2		1	2009-03-07	51	2	4
498	2013-07-23	Metsir	6	4	2	28	2	2		1		2	2	3		4		0	0	0	0	0	0	0	0	0	0	0	0	1	0	0	0	0	0	0	0	3		0	#NULL!	0	#NULL!		1	2009-06-05	48	2	4
499	2013-07-24	Metsir	4	2	2	26	2	2		1		3	4	2		3		1	1	0	0	0	0	0	0	1	1	0	0	0	1	0	0	1	0	0	0	1		1	1	1	3		1	2008-09-29	46	2	4
500	2013-07-23	Metsir	5	3	2	26	2	2		1		4	4	2		3		1	1	0	0	0	0	0	0	1	1	0	0	0	1	0	0	1	0	0	0	3		0	#NULL!	1	3		1	2010-06-19	36	2	4
501	2013-07-23	Metsir	5	3	2	30	2	2		1		1	2	1		2		0	0	0	0	0	0	0	0	0	0	0	0	0	0	0	1	1	0	0	0	3		0	#NULL!	1	3		1	2011-03-10	28	2	4
502	2013-07-23	Metsir	5	3	2	27	2	2		1		3	4	2		1		1	0	0	0	0	0	0	0	1	1	0	0	0	1	0	0	1	0	0	0	3		0	#NULL!	1	3		1	2010-09-05	34	2	4
503	2013-07-23	Metsir	4	2	2	23	2	1		1		3	3	1		2		0	0	0	0	0	0	0	0	0	0	1	0	0	0	0	0	1	0	0	0	3		0	#NULL!	0	#NULL!		2	2012-03-15	16	2	4
504	2013-07-23	Metsir	3	1	3	27	2	2		1		1	2	1		2		0	0	0	0	0	0	0	0	0	0	0	0	0	0	0	0	0	0	0	0	3		0	#NULL!	1	2		1	2010-06-10	36	2	4
505	2013-07-23	Metsir	4	2	2	25	2	2		1		1	2	1		2		0	0	0	0	0	0	0	0	0	0	0	0	0	0	0	0	1	0	0	0	3		0	#NULL!	1	2		1	2009-04-23	48	2	4
506	2013-07-23	Metsir	5	3	2	29	2	2		1		2	2	1		2		0	0	0	0	0	0	0	0	0	0	0	0	0	0	0	0	1	0	0	0	3		0	#NULL!	1	2		1	2011-02-10	29	2	4
507	2013-07-24	Metsir	4	2	2	24	2	2		1		1	2	3		4		0	0	0	0	0	0	0	0	0	0	0	0	0	0	0	0	0	0	0	0	3		0	#NULL!	0	#NULL!		1	2009-06-10	48	2	4
508	2013-07-28	Metsir	9	7	2	27	2	1		1		1	2	4		1		1	0	0	0	0	0	0	0	0	1	0	0	1	0	0	0	1	0	1	0	1		0	#NULL!	1	2		2	2010-03-05	39	2	1
509	2013-07-28	Metsir	6	4	2	25	2	2		1		1	3	5		5		1	1	0	0	0	0	0	0	0	0	0	0	0	0	0	1	0	0	0	0	1		0	#NULL!	1	2		1	2010-01-29	41	2	3
510	2013-07-28	Metsir	5	3	2	22	2	2		1		2	2	1		2		0	0	0	0	0	0	0	0	0	0	0	0	0	0	0	0	0	0	0	0	1		1	1	1	2		1	2010-06-17	36	2	4
511	2013-07-28	Metsir	6	4	2	37	2	2		1		1	2	5		4		0	0	0	0	0	0	0	0	0	0	0	0	0	0	0	0	0	0	0	0	2		0	#NULL!	1	3		1	2010-07-04	35	2	4
512	2013-07-25	Metsir	5	3	2	35	2	2		1		1	2	1		2		0	0	0	0	0	0	0	0	0	0	0	0	0	0	0	1	1	0	0	0	3		0	#NULL!	1	2		2	2009-01-10	54	2	4
513	2013-07-25	Metsir	5	2	3	24	2	2		1		3	4	2		1		1	0	0	0	0	0	0	0	1	1	0	0	0	1	0	0	1	0	0	0	3		0	#NULL!	1	2		1	2011-03-14	27	2	4
514	2013-07-25	Metsir	4	2	2	30	2	2		1		3	4	2		1		1	1	0	0	0	0	0	0	1	1	0	0	0	1	0	0	1	0	0	0	3		0	#NULL!	1	2		1	2009-04-24	50	2	4
515	2012-07-25	Metsir	4	2	2	35	2	1		2		1	3	3		1		1	0	0	0	0	0	0	0	1	1	0	0	0	1	0	0	1	1	0	0	3		0	#NULL!	1	2		2	2009-04-17	50	2	4
516	2013-07-25	Metsir	4	2	2	25	2	2		1		2	2	3		4		0	0	0	0	0	0	0	0	0	0	0	0	0	0	0	1	1	0	0	0	3		0	#NULL!	0	#NULL!		2	2011-06-20	36	2	4
517	2013-07-25	Metsir	4	2	2	25	2	2		2		3	3	3		1		1	1	0	0	0	0	0	0	0	0	0	0	0	1	0	0	0	0	0	0	3		0	#NULL!	1	2		2	2010-05-10	37	2	4
518	2013-07-25	Metsir	5	2	3	27	2	2		3		4	4	2		3		1	1	0	0	0	0	0	0	1	1	0	0	0	1	0	0	0	0	0	0	3		0	#NULL!	1	2		2	2010-05-19	36	2	4
519	2013-07-25	Metsir	4	2	2	29	2	2		3		3	4	4		1		1	1	0	0	0	0	0	0	0	0	0	0	0	1	0	0	1	0	0	0	3		0	#NULL!	1	2		2	2009-07-18	47	2	4
520	2013-07-24	Metsir	6	3	3	24	2	2		1		2	4	2		4		0	0	0	0	0	0	0	0	0	0	0	0	0	0	0	0	0	0	0	0	3		0	#NULL!	1	2		2	2009-06-10	48	2	4
521	2013-07-25	Metsir	5	2	3	34	2	1		1		1	2	1		2		1	1	0	0	0	0	0	0	1	1	0	0	0	1	0	0	1	0	0	0	1		1	1	1	2		2	2010-03-22	39	2	4
522	2012-07-25	Metsir	4	2	2	32	2	2		1		3	3	3		4		0	0	0	0	0	0	0	0	0	0	0	0	0	1	0	0	1	0	0	0	1		1	1	1	3		1	2010-06-10	36	2	4
523	2013-07-25	Metsir	6	4	2	35	2	1		1		1	2	3		4		0	0	0	0	0	0	0	0	0	0	0	0	0	0	0	0	0	0	0	0	3		0	#NULL!	1	2		1	2010-06-10	36	2	4
524	2013-07-28	Shekamer	3	1	2	25	2	2		1		3	4	2		1		1	0	0	0	0	0	0	0	1	1	1	0	1	1	0	0	1	0	0	0	2		1	3	0	#NULL!		1	2012-03-19	16	2	4
525	2013-07-29	Shekamer	4	2	2	30	1	2		1		1	1	1		1		0	0	0	0	0	0	0	0	0	0	0	0	0	0	0	0	1	0	0	0	2		1	2	1	2		2	2011-09-07	10	2	2
526	2013-07-29	Shekamer	7	4	3	35	2	2		1		1	1	1		1		0	0	0	0	0	0	0	0	0	0	0	0	0	0	0	0	1	0	0	0	2		0	#NULL!	1	2		2	2012-05-11	14	2	4
527	2012-07-28	Shekamer	6	2	4	31	2	2		1		2	2	1		2		0	0	0	0	0	0	0	0	0	1	1	0	0	1	0	0	1	0	0	0	2		1	2	1	3		1	2009-08-13	47	2	4
528	2013-07-28	Shekamer	6	2	4	26	2	1		1		1	4	1		2		0	0	0	0	0	0	0	0	0	1	1	0	0	0	0	0	0	0	0	0	4		1	2	0	#NULL!		1	2011-06-29	25	2	4
529	2013-07-30	Shekamer	3	1	2	25	2	2		1		3	3	1		2		1	0	0	0	0	0	0	0	1	1	1	0	0	1	0	0	1	0	0	0	2		0	#NULL!	1	3		1	2012-12-30	19	2	2
530	2013-07-30	Shekamer	5	3	2	26	2	2		1		1	2	1		2		0	0	0	0	0	0	0	0	0	1	1	1	0	1	0	0	1	0	0	0	4		1	2	1	3		2	2012-02-01	17	2	4
531	2013-07-29	Shekamer	6	3	3	36	2	2		1		1	2	1		2		0	0	0	0	0	0	0	0	0	1	1	0	0	1	0	0	1	0	0	0	2		0	#NULL!	1	3		2	2011-08-21	23	2	4
532	2013-07-29	Shekamer	3	1	2	23	2	2		1		1	2	1		2		1	0	0	0	0	0	0	0	0	0	0	0	0	0	0	1	1	0	0	0	2		0	#NULL!	1	2		1	2012-10-27	9	2	2
533	2013-07-30	Shekamer	3	1	2	23	2	1		1		2	3	1		4		1	0	0	0	0	0	0	0	0	1	1	0	0	1	0	0	1	0	0	0	2		0	#NULL!	1	3		2	2009-11-04	46	2	4
534	2013-07-30	Shekamer	3	1	2	25	2	2		1		3	4	2		1		1	0	0	0	0	0	0	1	1	1	0	0	1	0	0	0	1	0	0	0	2		0	#NULL!	1	3		1	2010-06-02	37	2	4
535	2012-07-27	Shekamer	5	3	2	25	2	1		1		2	2	1		2		0	0	0	0	0	0	0	0	0	0	1	0	0	0	0	0	1	0	0	0	3		0	#NULL!	1	2		2	2012-05-04	14	2	4
536	2013-07-27	Shekamer	5	3	2	30	2	2		1		2	3	1		2		0	0	0	0	0	0	0	0	0	0	1	0	0	0	0	0	1	0	0	0	4		0	#NULL!	1	3		2	2012-05-06	14	2	4
537	2013-07-27	Shekamer	5	3	2	35	2	2		1		2	2	1		2		0	0	0	0	0	0	0	0	0	0	1	0	0	0	0	0	1	0	0	0	4		0	#NULL!	1	3		2	2011-04-21	28	2	4
538	2013-07-27	Shekamer	10	6	4	37	2	2		1		1	2	1		2		0	0	0	0	0	0	0	0	0	0	1	0	0	0	0	0	1	0	0	0	4		0	#NULL!	1	3		1	2010-04-05	39	2	4
539	2013-07-27	Shekamer	9	4	5	29	2	2		1		1	2	1		2		0	0	0	0	0	0	0	0	0	0	1	0	0	0	0	0	1	0	0	0	4		0	#NULL!	1	3		1	2012-07-15	12	2	4
540	2013-07-29	Shekamer	8	3	5	40	2	2		1		2	3	1		2		0	0	0	0	0	0	0	0	0	1	1	0	0	0	0	0	0	0	0	0	2		0	#NULL!	1	3		2	2011-03-01	28	2	4
541	2013-07-28	Shekamer	3	1	2	28	1	2		1		1	1	1		1		0	0	0	0	0	0	0	0	0	0	1	0	0	0	0	0	1	0	0	0	2		1	2	1	2		1	2010-09-02	32	2	4
542	2013-07-28	Shekamer	6	2	4	38	2	2		1		1	1	1		1		0	0	0	0	0	0	0	0	0	0	0	0	0	0	0	0	1	0	0	0	2		1	2	1	3		2	2012-05-01	14	2	4
543	2013-07-29	Shekamer	3	1	2	26	2	2		1		3	4	2		1		1	0	0	0	0	0	0	0	1	1	0	0	0	0	1	0	1	1	0	0	2		0	#NULL!	1	3		1	2013-12-10	7	2	2
544	2013-07-27	Shekamer	6	4	2	28	2	2		1		2	2	1		2		0	0	0	0	0	0	0	0	0	0	1	0	0	0	0	0	1	0	0	0	4		0	#NULL!	1	3		1	2011-05-04	26	2	4
545	2013-07-27	Shekamer	12	6	6	33	2	2		1		1	2	1		2		1	0	0	0	0	0	0	0	0	1	0	1	0	0	0	0	0	0	0	0	4		0	#NULL!	1	2		1	2010-10-17	34	1	4
546	2013-07-27	Shekamer	7	5	2	26	2	2		1		1	1	1		2		1	0	0	0	0	0	0	0	0	0	0	0	0	0	0	0	1	0	0	0	4		0	#NULL!	1	3		1	2011-04-28	27	2	4
547	2013-07-27	Shekamer	5	3	2	60	3	2		1		1	1	1		2		0	0	0	0	0	0	0	0	0	0	1	0	0	0	0	0	0	0	0	0	3		0	#NULL!	1	3		2	2013-05-12	14	2	4
548	2013-07-27	Shekamer	8	4	4	37	2	1		1		3	2	1		2		0	0	0	0	0	0	0	0	0	0	1	0	0	0	0	0	1	0	0	0	4		0	#NULL!	1	3		2	2010-01-28	43	2	4
549	2013-07-24	Shekamer	6	4	2	35	2	2		1		3	3	1		2		1	0	0	0	0	0	0	0	0	1	1	0	0	0	0	0	1	0	0	0	2		0	#NULL!	1	3		1	2009-09-01	53	2	4
550	2013-07-24	Shekamer	7	3	4	28	2	1		1		2	3	1		1		1	1	0	0	0	0	0	0	0	1	1	1	0	1	1	0	1	0	1	0	2		0	#NULL!	1	3		1	2011-05-27	26	2	4
551	2013-07-23	Shekamer	5	3	2	32	2	2		1		2	2	1		2		0	0	0	0	0	0	0	0	0	0	0	0	0	0	0	0	0	0	0	0	3		1	1	1	2		1	2010-05-15	38	2	4
552	2013-07-25	Shekamer	4	2	2	23	2	2		1		2	3	5		1		1	0	0	0	0	0	0	0	1	1	0	0	1	1	0	0	1	0	0	0	2		0	#NULL!	1	2		1	2009-01-29	46	2	4
553	2013-07-24	Shekamer	6	3	3	28	2	2		1		2	2	1		2		1	0	0	0	0	0	0	0	1	1	1	0	0	0	0	0	1	0	0	0	2		0	#NULL!	1	3		1	2009-08-20	58	2	4
554	2013-07-24	Shekamer	8	4	4	40	2	2		1		2	2	1		2		1	0	0	0	0	0	0	0	0	1	1	0	0	0	0	0	1	0	0	0	2		0	#NULL!	1	3		1	2012-05-18	14	2	4
555	2012-07-24	Shekamer	4	2	2	33	2	2		1		3	3	1		2		0	0	0	0	0	0	0	0	1	1	0	0	0	0	0	0	1	0	0	0	2		0	#NULL!	1	3		2	2012-02-07	17	2	4
556	2013-07-24	Shekamer	3	1	2	25	2	2		1		4	4	2		6	Student	1	0	0	0	0	0	0	0	0	1	1	0	1	1	0	0	1	0	0	0	2		1	3	1	3		2	2010-05-01	38	2	4
557	2013-07-24	Shekamer	7	3	4	40	2	2		1		2	4	2		1		1	0	0	0	0	0	0	0	1	1	1	0	1	1	0	0	1	0	0	0	2		1	3	1	3		1	2010-10-29	34	2	4
558	2013-07-24	Shekamer	4	2	2	40	1	1		1		2	2	1		2		1	0	0	0	0	0	0	0	1	1	1	0	0	0	0	0	0	0	0	0	2		0	#NULL!	1	2		1	2011-06-04	19	2	4
559	2013-07-25	Shekamer	5	3	2	30	2	2		1		3	3	1		2		0	0	0	0	0	0	0	0	0	1	1	0	0	1	0	0	1	0	0	0	2		0	#NULL!	1	3		2	2011-07-05	24	2	4
560	2013-01-22	Shekamer	7	5	2	30	4	1		1		1	1	1		1		1	0	0	0	0	0	1	0	0	1	1	1	0	0	0	0	1	0	0	0	2		1	1	1	2		1	2010-07-10	36	2	4
561	2013-07-22	Shekamer	3	1	2	28	2	2		1		3	4	1		2		1	0	0	0	0	0	0	0	0	0	1	1	0	0	0	0	1	0	0	0	2		1	1	1	2		2	2009-09-05	48	2	4
562	2013-07-21	Shekamer	6	4	2	25	2	2		1		2	3	1		2		1	0	0	0	0	0	0	0	0	1	1	0	0	0	0	0	1	0	0	0	2		0	#NULL!	1	2		2	2012-04-11	24	2	4
563	2013-07-21	Shekamer	5	3	2	20	2	2		1		2	2	1		2		0	0	0	0	0	0	0	0	0	1	1	0	0	0	0	0	1	0	0	0	2		1	1	1	3		1	2012-03-27	15	2	4
564	2013-07-21	Shekamer	10	5	5	31	2	2		1		2	2	1		2		0	0	0	0	0	0	0	0	0	0	1	0	0	0	0	0	0	0	0	0	3		0	#NULL!	1	3		1	2012-05-18	14	2	4
565	2013-07-24	Shekamer	8	3	5	28	2	1		1		2	2	1		2		1	0	0	0	0	0	0	0	0	1	1	0	0	0	0	0	1	0	0	0	3		1	1	1	3		2	2009-10-07	45	2	4
566	2013-07-21	Shekamer	4	2	2	25	2	2		1		2	2	1		2		0	0	0	0	0	0	0	0	0	1	1	0	0	0	0	0	1	0	0	0	2		1	1	1	3		2	2010-04-06	39	2	3
567	2013-07-29	Shekamer	3	1	2	35	2	2		1		2	1	1		2		0	0	0	0	0	0	0	0	1	1	1	0	0	0	1	1	1	0	0	0	1		1	1	1	3		1	2009-01-18	42	2	4
568	2013-07-25	Shekamer	3	1	2	27	2	2		1		2	2	1		2		0	0	0	0	0	0	0	0	0	0	0	0	0	0	0	0	1	0	0	0	2		0	#NULL!	1	2		1	2012-01-01	19	2	4
569	2013-07-25	Shekamer	8	4	4	31	2	2		1		2	1	1		2		0	0	0	0	0	0	0	0	0	1	0	1	0	0	0	1	0	0	0	0	2		1	2	1	3		1	2009-11-19	54	2	4
570	2013-07-25	Shekamer	6	3	3	25	2	2		1		3	3	1		2		0	0	0	0	0	0	0	0	0	1	1	0	0	1	0	0	0	0	0	0	2		0	#NULL!	1	3		1	2011-03-25	29	2	4
571	2013-07-25	Shekamer	6	3	3	30	2	2		1		3	3	1		2		0	0	0	0	0	0	0	0	0	1	1	0	0	0	0	0	1	0	0	0	2		0	#NULL!	1	3		2	2009-10-17	37	2	4
572	2013-07-25	Shekamer	3	1	2	23	2	2		1		3	3	1		2		1	0	0	0	0	0	0	0	0	1	1	0	0	0	0	1	1	0	0	0	2		0	#NULL!	1	2		1	2011-10-09	26	2	4
573	2013-07-25	Shekamer	6	4	2	27	2	2		1		2	4	2		1		1	0	0	0	0	0	0	0	1	1	1	0	1	1	0	0	0	0	0	0	2		1	3	1	3		1	2009-08-14	48	2	4
574	2013-07-25	Shekamer	3	1	2	24	2	2		1		3	3	1		2		0	0	0	0	0	0	0	0	1	1	1	0	0	0	0	0	1	0	0	0	2		0	#NULL!	1	3		1	2011-06-09	26	2	4
575	2013-07-25	Shekamer	4	2	2	28	2	2		1		2	2	1		2		0	0	0	0	0	0	0	0	0	1	1	0	0	0	0	0	0	0	0	0	1		1	2	1	3		1	2012-01-16	19	2	4
576	2013-07-25	Shekamer	3	1	2	28	2	2		1		2	3	1		2		0	0	0	0	0	0	0	0	0	0	0	0	0	1	1	1	1	0	0	0	2		0	#NULL!	1	3		2	2011-06-09	26	2	4
577	2013-07-22	Shekamer	5	3	2	24	1	1		1		2	3	1		2		0	0	0	0	0	0	0	0	0	0	0	0	0	0	0	0	1	0	0	0	2		0	#NULL!	1	3		2	2011-07-21	28	2	4
578	2013-07-23	Shekamer	5	2	3	32	2	2		1		1	3	1		2		0	0	0	0	0	0	0	0	0	0	1	0	0	0	0	0	0	0	0	0	3		0	#NULL!	1	3		2	2009-09-17	47	2	4
579	2013-07-23	Shekamer	5	3	2	25	2	2		1		3	2	2		2		1	0	0	0	0	0	0	0	0	0	1	0	0	0	0	0	1	0	0	0	3		0	#NULL!	1	2		1	2008-07-23	59	2	4
580	2013-07-22	Shekamer	4	2	2	23	2	2		1		3	3	3		1		1	0	0	0	0	0	1	0	0	1	0	0	1	0	1	0	1	0	0	0	2		0	#NULL!	1	3		2	2009-02-12	53	2	4
581	2013-07-23	Shekamer	4	2	2	36	2	2		1		3	3	2		2		0	0	0	0	0	0	0	0	0	0	1	0	0	0	0	0	1	0	0	0	3		1	3	1	3		2	2012-03-28	19	2	4
582	2013-07-22	Shekamer	7	3	4	28	2	2		1		2	2	1		2		0	0	0	0	0	0	0	0	0	0	1	0	0	0	0	0	1	0	0	0	2		1	1	1	2		2	2010-05-14	38	2	4
583	2013-07-22	Shekamer	5	3	2	23	2	1		1		3	2	1		2		0	0	0	0	0	0	0	0	0	0	0	0	0	0	0	0	1	0	0	0	2		1	1	1	2		1	2010-07-13	36	2	4
584	2013-07-25	Shekamer	4	2	2	26	2	2		1		2	1	1		2		1	0	0	0	0	0	0	0	1	1	1	0	0	0	0	1	1	0	0	0	2		1	2	1	3		1	2011-06-01	37	2	4
585	2013-07-26	Shekamer	4	2	2	28	2	2		1		2	2	1		2		0	0	0	0	0	0	0	0	0	1	1	0	0	0	0	0	1	0	0	0	4		1	2	1	2		2	2012-07-01	12	2	4
586	2013-07-25	Shekamer	6	3	3	24	2	1		1		2	2	4		1		1	0	0	0	0	0	0	0	0	0	1	1	0	1	0	0	1	0	0	0	2		0	#NULL!	1	2		2	2012-12-30	7	2	2
587	2013-07-24	Shekamer	4	2	2	48	2	2		1		1	2	1		1		1	0	0	0	0	0	0	0	0	1	1	0	1	0	0	0	1	0	0	0	2		1	3	1	3		1	2009-03-30	54	2	4
588	2013-07-23	Shekamer	6	1	5	38	2	1		1		2	2	1		2		1	0	0	0	0	0	0	0	0	1	1	0	0	0	0	0	0	0	0	0	2		0	#NULL!	1	3		2	2011-04-07	27	2	4
589	2013-07-24	Shekamer	3	1	2	35	2	1		1		1	1	3		4		0	0	0	0	0	0	0	0	0	0	0	0	0	0	0	0	0	0	0	0	2		0	#NULL!	1	2		2	2012-06-23	13	2	4
590	2013-07-24	Shekamer	10	3	7	37	2	2		1		2	2	1		2		1	0	0	0	0	0	0	0	0	1	0	1	0	0	0	0	0	0	0	0	2		1	3	1	3		1	2008-12-06	54	2	4
591	2013-07-23	Shekamer	5	3	2	25	2	2		1		2	3	1		2		0	0	0	0	0	0	0	0	0	0	1	0	0	0	0	1	1	0	0	0	2		0	#NULL!	0	#NULL!		2	2008-10-28	56	2	4
592	2013-07-23	Shekamer	6	4	2	45	2	2		1		1	2	1		2		1	0	0	0	0	0	0	0	0	0	1	0	0	0	0	0	0	0	0	0	3		0	#NULL!	1	3		2	2009-07-25	48	2	4
593	2013-07-23	Shekamer	5	3	2	26	2	2		1		1	2	1		2		0	0	0	0	0	0	0	0	0	0	0	0	0	0	0	0	0	0	0	0	2		0	#NULL!	1	3		2	2012-05-19	15	2	4
594	2013-07-23	Shekamer	7	4	3	21	2	2		1		1	2	1		2		1	0	0	0	0	0	0	0	0	1	1	0	0	0	0	0	1	0	0	0	3		0	#NULL!	1	2		2	2011-10-14	31	2	4
595	2013-07-23	Shekamer	4	2	2	35	2	2		1		1	1	1		2		0	0	0	0	0	0	0	0	0	0	1	0	0	0	0	0	0	0	0	0	3		0	#NULL!	1	3		1	2009-05-02	50	2	4
596	2013-07-23	Zomba	6	4	2	31	4	2		1		1	1	1		4		0	0	0	0	0	0	0	0	0	0	0	0	0	0	0	0	0	0	0	0	2		0	#NULL!	1	3		2	2011-08-17	33	2	4
597	2013-07-23	Mendir	4	2	2	28	2	2		1		3	2	1		1		0	0	0	0	0	0	0	0	0	1	0	0	0	1	0	0	1	0	0	0	3		0	#NULL!	1	2		1	2010-12-30	31	2	4
598	2013-07-27	Mendir	8	6	2	28	2	2		1		1	1	1		1		0	0	0	0	0	0	0	0	0	0	1	0	0	0	0	0	0	0	0	0	3		0	#NULL!	1	2		2	2013-01-08	6	2	2
599	2013-07-23	Mendir	5	3	2	27	2	2		1		1	3	1		1		0	0	0	0	0	0	0	0	0	1	1	1	0	1	0	0	1	0	0	0	3		0	#NULL!	1	3		2	2009-06-29	49	2	4
600	2013-07-24	Mendir	6	4	2	25	1	2		1		1	1	1		1		0	0	0	0	0	0	0	0	0	1	1	0	0	1	0	0	1	0	0	0	4		0	#NULL!	1	2		2	2011-11-28	19	2	4
601	2013-07-24	Mendir	6	4	2	28	2	2		1		1	1	1		1		0	0	0	0	0	0	0	0	0	0	1	0	0	0	0	0	1	0	0	0	4		0	#NULL!	1	2		2	2012-09-01	10	2	2
602	2013-07-24	Mendir	6	4	2	30	2	1		1		1	1	1		1		0	0	0	0	0	0	0	0	0	0	1	0	0	0	0	0	0	0	0	0	4		0	#NULL!	1	2		2	2011-10-10	19	2	4
603	2013-07-24	Mendir	9	4	5	35	2	2		1		1	1	1		1		0	0	0	0	0	0	0	0	0	1	1	0	0	0	0	0	1	0	0	0	4		0	#NULL!	1	2		1	2009-12-29	43	2	4
604	2013-07-24	Mendir	4	2	2	26	1	2		1		1	2	1		1		0	0	0	0	0	0	0	0	0	0	1	0	0	0	0	0	0	0	0	0	4		0	#NULL!	1	2		2	2011-09-15	22	2	4
605	2013-07-24	Mendir	5	2	26	26	2	2		1		2	1	1		1		0	0	0	0	0	0	0	0	0	1	1	0	0	0	0	0	0	0	0	0	4		0	#NULL!	1	2		2	2012-09-07	10	2	4
606	2013-07-24	Mendir	6	2	4	28	1	2		1		1	1	1		1		0	0	0	0	0	0	0	0	0	0	1	0	0	0	0	0	0	0	0	0	4		0	#NULL!	1	2		1	2011-12-14	19	2	4
607	2013-07-23	Mendir	6	4	2	35	2	2		1		1	1	1		1		0	0	0	0	0	0	0	0	0	0	1	0	0	0	0	0	0	0	0	0	3		0	#NULL!	1	2		1	2010-01-15	42	2	4
608	2013-07-23	Mendir	6	4	2	38	2	2		1		1	1	1		1		0	0	0	0	0	0	0	0	0	0	0	0	0	0	0	0	1	0	0	0	3		0	#NULL!	1	2		1	2009-02-15	53	2	4
609	2013-07-23	Mendir	5	2	3	25	2	1		1		1	2	1		1		0	0	0	0	0	0	0	0	0	0	1	0	0	0	0	0	0	0	0	0	3		0	#NULL!	0	#NULL!		1	2010-03-10	40	2	4
610	2013-07-23	Mendir	8	6	2	32	2	2		1		2	2	1		1		0	0	0	0	0	0	0	0	0	1	1	0	0	1	0	0	1	0	0	0	3		0	#NULL!	1	2		2	2010-06-07	37	2	4
611	2013-07-23	Mendir	8	6	2	25	2	2		1		1	1	1		1		1	0	0	0	0	0	0	0	1	1	0	0	0	1	0	0	0	0	0	0	3		0	#NULL!	1	2		1	2012-12-28	7	2	2
612	2013-07-23	Mendir	4	2	2	26	2	2		1		2	1	1		1		0	0	0	0	0	0	0	0	0	0	0	0	0	0	0	0	0	0	0	0	3		0	#NULL!	1	2		1	2012-06-06	13	2	4
613	2013-07-23	Mendir	3	1	2	22	2	2		1		2	3	1		1		1	0	0	0	0	0	0	0	0	1	1	0	0	0	0	0	1	0	0	0	3		0	#NULL!	1	2		2	2009-08-19	47	1	4
614	2013-07-23	Mendir	4	2	2	48	2	1		1		1	2	1		1		0	0	0	0	0	0	0	0	0	0	1	0	0	1	0	0	1	0	0	0	3		0	#NULL!	1	2		2	2011-07-15	24	2	4
615	2013-07-25	Mendir	9	6	3	28	2	2		1		1	1	1		1		0	0	0	0	0	0	0	0	0	1	1	0	0	0	0	0	0	0	0	0	3		0	#NULL!	1	2		2	2010-12-07	31	2	4
616	2013-07-25	Mendir	3	1	2	24	2	2		1		1	1	1		1		0	0	0	0	0	0	0	0	0	1	1	0	0	0	0	1	0	0	0	0	4		0	#NULL!	1	2		1	2011-06-21	25	2	4
617	2013-07-25	Mendir	6	4	2	24	2	2		1		1	1	1		1		0	0	0	0	0	0	0	0	0	1	0	0	0	0	0	0	0	0	0	0	4		0	#NULL!	1	2		1	2009-02-15	53	2	4
618	2013-07-24	Mendir	5	3	2	25	2	2		1		3	2	1		1		0	0	0	0	0	0	0	0	0	1	1	0	0	1	0	0	1	0	0	0	3		0	#NULL!	1	2		1	2010-12-06	31	2	4
619	2013-07-24	Mendir	6	3	3	33	2	2		1		3	4	2		1		1	0	0	0	0	0	0	0	1	1	1	0	0	1	0	0	1	0	0	0	3		0	#NULL!	1	3		1	2011-02-01	29	2	4
620	2013-07-24	Mendir	5	3	2	27	2	2		1		2	3	1		1		1	0	0	0	0	0	0	0	0	0	1	0	0	0	0	0	1	0	0	0	3		0	#NULL!	1	2		2	2010-02-13	41	1	4
621	2013-07-24	Mendir	4	2	2	27	2	2		1		2	2	1		1		0	0	0	0	0	0	0	0	0	0	1	0	0	0	0	1	0	0	0	0	3		0	#NULL!	1	2		2	2010-02-07	41	1	4
622	2013-07-24	Mendir	4	2	2	26	2	2		1		2	2	1		1		0	0	0	0	0	0	0	0	0	1	1	0	0	0	0	0	0	0	0	0	3		0	#NULL!	1	2		1	2009-08-03	47	2	2
623	2013-07-24	Mendir	4	1	3	25	2	2		1		2	2	1		1		0	0	0	0	0	0	0	0	0	0	1	0	0	0	0	0	0	0	0	0	3		0	#NULL!	1	2		2	2012-01-15	18	2	1
624	2013-07-24	Mendir	5	3	2	25	2	2		1		2	2	1		1		1	0	0	0	0	0	1	0	0	1	1	0	0	0	0	0	0	0	0	0	3		0	#NULL!	1	2		2	2012-10-09	9	1	2
625	2013-07-25	Mendir	7	5	2	41	2	2		1		1	2	1		1		0	0	0	0	0	0	0	0	0	1	1	0	0	0	0	0	1	0	0	0	3		0	#NULL!	1	2		2	2011-07-15	24	2	4
626	2013-07-25	Mendir	3	1	2	20	2	2		1		2	2	1		1		0	0	0	0	0	0	0	0	0	1	1	0	0	0	0	0	1	0	0	0	3		0	#NULL!	1	2		2	2012-07-12	12	1	4
627	2013-07-24	Mendir	7	4	3	30	2	2		1		1	2	1		1		0	0	0	0	0	0	0	0	0	1	1	0	0	1	0	0	1	0	0	0	3		0	#NULL!	1	2		2	2012-10-13	9	2	2
628	2013-07-25	Mendir	5	3	2	28	2	2		1		1	1	1		1		0	0	0	0	0	0	0	0	0	0	1	0	0	0	0	1	0	0	0	0	4		0	#NULL!	1	2		2	2009-08-25	47	2	4
629	2013-07-25	Mendir	5	3	2	30	2	2		1		1	1	1		1		0	0	0	0	0	0	0	0	0	1	0	0	0	0	0	0	0	0	0	0	3		0	#NULL!	1	2		1	2012-02-19	17	2	4
630	2013-07-25	Mendir	4	2	2	25	2	2		1		1	1	1		1		0	0	0	0	0	0	0	0	0	1	0	0	0	0	0	0	0	0	0	0	3		0	#NULL!	1	2		2	2012-06-03	13	2	4
631	2013-07-25	Mendir	4	2	2	25	2	2		1		2	3	1		1		0	0	0	0	0	0	0	0	0	1	1	0	0	0	0	0	0	0	0	0	3		0	#NULL!	1	2		1	2013-01-11	6	2	2
632	2013-07-25	Mendir	3	1	2	23	2	2		1		1	1	1		1		0	0	0	0	0	0	0	0	0	1	1	0	0	0	0	0	0	0	0	0	3		0	#NULL!	1	2		2	2011-06-25	25	2	4
633	2013-07-25	Mendir	7	5	2	27	2	2		1		1	1	1		1		0	0	0	0	0	0	0	0	0	1	1	0	0	0	0	1	0	0	0	0	3		0	#NULL!	1	2		2	2009-07-05	48	2	4
634	2013-07-25	Mendir	6	4	2	35	1	2		1		1	1	1		1		0	0	0	0	0	0	0	0	0	0	1	0	0	0	0	0	0	0	0	0	3		0	#NULL!	1	2		2	2010-07-05	36	2	4
635	2013-07-25	Mendir	5	3	2	28	2	2		1		1	2	1		1		0	0	0	0	0	0	0	0	0	1	1	0	0	0	0	0	1	0	0	0	4		0	#NULL!	1	2		1	2011-07-15	24	2	4
636	2013-07-25	Mendir	5	3	2	25	2	2		1		1	2	1		1		0	0	0	0	0	0	0	0	0	0	1	0	0	0	0	0	1	0	0	0	3		0	#NULL!	1	2		1	2009-12-30	43	2	4
637	2013-07-25	Mendir	6	4	2	25	2	2		1		2	2	1		1		0	0	0	0	0	0	0	0	0	1	1	0	0	1	0	0	1	0	0	0	3		0	#NULL!	1	2		2	2011-05-23	26	2	4
638	2013-07-25	Mendir	3	1	2	23	2	2		1		2	2	1		1		0	0	0	0	0	0	0	0	0	1	1	0	0	0	0	0	0	0	0	0	3		0	#NULL!	1	2		2	2013-01-29	6	2	2
639	2013-07-25	Mendir	4	2	2	23	2	2		1		2	1	1		1		0	0	0	0	0	0	0	0	0	0	1	0	0	0	0	0	0	0	0	0	3		0	#NULL!	0	#NULL!		2	2010-01-22	42	2	4
640	2013-07-25	Mendir	7	4	3	31	2	2		1		1	2	1		1		1	0	0	0	0	0	0	0	1	1	1	0	0	1	0	0	1	0	0	0	3		0	#NULL!	1	2		2	2012-02-27	17	2	4
641	2013-07-24	Mendir	3	1	2	30	2	2		1		2	2	1		1		1	0	0	0	0	0	0	0	0	0	0	0	0	0	0	1	0	0	0	0	3		0	#NULL!	1	2		1	2011-02-17	29	2	3
642	2013-07-25	Mendir	4	2	2	25	2	2		1		2	2	1		1		0	0	0	0	0	0	0	0	0	1	1	0	0	0	0	0	0	0	0	0	3		0	#NULL!	1	2		1	2010-10-17	31	2	4
643	2013-07-25	Mendir	3	1	2	23	2	2		1		2	2	1		1		0	0	0	0	0	0	0	0	0	1	1	0	0	0	0	0	1	0	0	0	3		0	#NULL!	1	2		1	2012-12-19	7	2	2
644	2013-07-25	Mendir	3	1	2	25	2	2		1		1	1	1		1		0	0	0	0	0	0	0	0	0	1	1	0	0	0	0	0	0	0	0	0	3		0	#NULL!	1	2		2	2009-10-16	43	2	4
645	2013-07-24	Mendir	4	2	2	30	1	2		1		1	1	1		1		0	0	0	0	0	0	0	0	0	0	1	0	0	0	0	0	0	0	0	0	4		0	#NULL!	1	2		1	2009-06-22	49	2	4
646	2013-07-24	Mendir	5	3	2	35	2	2		1		1	1	1		1		0	0	0	0	0	0	0	0	0	0	1	0	0	0	0	0	0	0	0	0	4		0	#NULL!	1	2		2	2010-06-25	37	1	4
647	2013-07-24	Mendir	7	2	5	40	2	2		1		2	2	1		1		1	0	0	0	0	1	0	0	0	1	1	0	0	1	0	0	1	0	0	0	3		0	#NULL!	1	2		1	2009-07-15	48	1	4
648	2013-08-01	Aynalem	8	4	4	38	2	2		2		1	1	1		1		0	0	0	0	0	0	0	0	0	1	0	0	0	0	0	0	1	0	0	0	3		0	#NULL!	0	#NULL!		2	2010-06-26	30	2	4
649	2013-07-26	Aynalem	3	1	2	18	2	2		1		2	1	1		5		0	0	0	0	0	0	0	0	0	1	0	0	0	0	1	0	1	0	0	0	1		0	#NULL!	1	2		1	2012-11-16	7	2	2
650	2013-08-01	Aynalem	5	3	2	36	2	1		1		2	1	1		1		1	1	0	0	0	0	0	1	0	1	1	0	1	0	0	1	1	1	0	0	1		0	#NULL!	1	3		2	2011-07-10	24	2	4
651	2013-07-26	Aynalem	5	2	3	35	2	2		1		1	2	1		2		0	0	0	0	0	0	0	0	0	0	1	0	0	0	1	1	1	0	0	0	3		0	#NULL!	1	3		1	2011-10-13	24	2	4
652	2013-07-25	Aynalem	4	2	2	35	2	2		1		2	1	1		2		0	0	0	0	0	0	0	0	1	0	1	0	0	0	0	1	1	0	0	0	1		0	#NULL!	1	2		2	2012-06-12	9	2	2
653	2013-07-26	Aynalem	4	2	2	35	2	2		4		1	1	1		2		0	0	0	0	0	0	0	0	0	0	0	0	0	0	0	1	1	0	0	0	3		0	#NULL!	1	2		2	2011-09-15	24	2	4
654	2013-08-01	Aynalem	3	1	2	18	2	1		1		2	2	1		2		0	0	0	0	0	0	0	0	0	0	0	0	0	0	0	0	1	0	0	0	4		0	#NULL!	1	2		1	2012-05-01	12	2	3
655	2013-07-26	Aynalem	4	2	2	25	1	1		2		2	2	1		1		0	0	0	0	0	0	0	0	0	0	1	0	0	0	0	0	1	0	0	0	4		0	#NULL!	1	2		2	2007-04-19	59	2	4
656	2013-08-01	Aynalem	3	1	2	32	2	2		1		3	3	1		1		1	0	0	0	0	0	0	0	0	0	0	0	0	1	0	0	1	0	0	0	3		1	2	1	2		2	2012-11-02	7	2	2
657	2013-07-27	Aynalem	7	4	3	35	2	1		1		1	2	1		2		1	0	0	0	0	0	0	0	0	0	0	0	0	0	0	0	1	0	0	0	4		0	#NULL!	1	3		2	2010-11-27	30	2	4
658	2013-07-30	Aynalem	3	1	2	30	2	2		1		4	4	2		3		0	0	0	0	0	0	0	0	0	1	0	0	0	1	0	0	1	0	0	0	3		0	#NULL!	1	2		1	2011-06-08	24	2	4
659	2013-07-30	Aynalem	5	3	2	38	2	2		1		1	1	1		2		0	0	0	0	0	0	0	0	0	0	1	0	0	0	0	0	1	0	0	0	3		0	#NULL!	1	2		2	2009-06-05	48	2	4
660	2013-07-27	Aynalem	5	3	2	28	2	1		1		1	2	3		2		0	0	0	0	0	0	0	0	0	1	1	0	0	0	0	1	1	0	0	0	4		0	#NULL!	1	3		2	2011-08-25	24	2	4
661	2013-07-30	Aynalem	4	2	2	30	2	2		1		1	2	1		2		0	0	0	0	0	0	0	0	0	0	1	0	0	0	0	0	1	0	0	0	3		1	3	1	2		1	2012-11-18	8	2	2
662	2013-07-27	Aynalem	3	1	2	23	2	2		1		2	1	1		5		0	0	0	0	0	0	0	0	0	0	1	0	0	0	0	0	1	0	0	0	3		0	#NULL!	1	2		2	2012-05-29	12	2	4
663	2013-07-29	Aynalem	4	2	2	38	2	2		1		2	1	1		2		0	0	0	0	0	0	0	0	0	0	1	0	0	0	0	1	1	0	0	0	3		0	#NULL!	1	2		1	2012-06-08	12	2	2
664	2013-07-26	Aynalem	7	5	2	40	2	2		1		1	1	1		2		0	0	0	0	0	0	0	0	0	0	1	0	0	0	0	0	1	0	0	0	3		0	#NULL!	1	3		2	2012-04-02	12	2	4
665	2013-07-29	Aynalem	3	1	2	23	2	1		1		2	2	3		1		0	0	0	0	0	0	1	0	1	1	0	0	0	0	0	0	1	0	0	0	3		0	#NULL!	1	2		1	2012-06-23	12	2	4
666	2013-07-26	Aynalem	4	2	2	25	1	2		1		2	2	1		2		0	0	0	0	0	0	0	0	0	1	1	0	0	0	0	0	0	0	0	0	3		0	#NULL!	1	2		2	2012-01-03	12	2	4
667	2013-08-01	Aynalem	4	2	2	28	2	1		1		1	2	1		2		0	0	0	0	0	0	0	0	0	0	1	0	0	0	0	0	1	0	0	0	4		0	#NULL!	1	2		2	2012-09-28	9	2	2
668	2013-07-26	Aynalem	5	3	2	25	1	1		1		2	2	1		2		0	0	0	0	0	0	0	0	1	1	0	0	0	1	0	1	1	0	0	0	4		0	#NULL!	1	2		1	2012-11-24	7	2	2
669	2013-07-25	Aynalem	5	3	2	25	1	2		1		1	1	1		2		0	0	0	0	0	0	0	0	0	0	1	0	0	0	0	0	0	0	0	0	4		0	#NULL!	1	2		1	2010-01-23	30	2	4
670	2013-07-29	Aynalem	6	3	3	34	2	2		1		1	1	1		2		0	0	0	0	0	0	0	0	0	0	1	0	0	1	0	0	1	0	0	0	3		1	3	1	2		1	2012-01-25	12	2	4
671	2013-07-25	Aynalem	3	1	2	24	1	2		1		1	2	1		2		0	0	0	0	0	0	0	0	0	1	1	0	0	0	0	0	1	0	0	0	4		0	#NULL!	1	2		2	2011-05-17	12	2	4
672	2013-07-29	Aynalem	3	1	2	32	2	1		1		2	2	1		2		0	0	0	0	0	0	0	0	0	1	1	0	0	0	0	0	1	0	0	0	3		0	#NULL!	1	2		1	2011-05-05	24	2	4
673	2013-07-25	Aynalem	3	1	2	20	1	2		1		2	3	1		2		0	0	0	0	0	0	0	0	1	1	1	0	0	0	0	1	1	0	0	0	2		0	#NULL!	1	3		1	2011-10-14	12	2	4
674	2013-07-29	Aynalem	4	2	2	34	2	1		1		1	2	1		2		0	0	0	0	0	0	0	0	0	0	1	0	0	0	0	0	1	0	0	0	3		0	#NULL!	1	2		1	2012-07-18	12	2	4
675	2013-07-25	Aynalem	8	5	3	35	1	2		1		1	1	1		2		0	0	0	0	0	0	0	0	0	1	0	0	0	0	0	0	1	0	0	0	2		0	#NULL!	1	2		1	2010-03-12	36	2	4
676	2013-07-29	Aynalem	3	1	2	23	2	2		1		2	2	3		1		1	0	0	0	0	0	0	0	1	1	0	0	0	1	0	0	1	0	0	0	3		0	#NULL!	1	3		2	2012-06-20	12	2	4
677	2013-07-25	Aynalem	7	4	3	28	1	2		1		1	1	1		2		0	0	0	0	0	0	0	0	0	0	1	0	0	0	0	1	1	0	0	0	4		0	#NULL!	1	2		2	2011-06-26	12	2	4
678	2013-07-29	Aynalem	5	3	2	34	2	1		1		1	1	1		2		0	0	0	0	0	0	0	0	0	0	1	0	0	0	0	1	1	0	0	0	3		0	#NULL!	1	2		2	2012-05-25	12	2	4
679	2013-07-25	Aynalem	3	1	2	30	2	2		1		1	1	1		2		0	0	0	0	0	0	0	0	0	1	1	0	0	0	0	1	0	1	0	0	2		0	#NULL!	1	2		1	2011-07-28	24	1	1
680	2013-07-29	Aynalem	3	1	2	30	2	1		1		1	3	1		1		0	0	0	0	0	0	0	0	0	1	1	0	0	0	0	0	1	0	0	0	3		0	#NULL!	1	2		1	2011-02-18	24	2	4
681	2013-07-27	Aynalem	7	5	2	38	2	2		1		1	1	1		2		0	0	0	0	0	0	0	0	0	0	1	0	0	0	0	1	1	0	0	0	3		0	#NULL!	1	3		2	2012-02-13	12	2	4
682	2013-07-27	Aynalem	2	1	1	45	3	2		1		1	1	1		2		0	0	0	0	0	0	0	0	0	0	1	0	0	1	0	0	1	0	0	0	3		0	#NULL!	1	3		1	2013-07-06	36	2	4
683	2013-07-30	Aynalem	5	3	2	34	2	1		1		2	2	3		1		0	0	0	0	0	0	0	0	1	1	0	0	0	0	0	1	1	0	0	0	3		0	#NULL!	1	2		2	2010-05-12	36	2	4
684	2013-07-27	Aynalem	3	1	2	25	2	1		1		2	1	2		1		1	0	0	0	0	0	0	0	0	0	1	0	0	0	0	1	0	0	0	0	3		0	#NULL!	1	2		1	2012-02-06	12	2	4
685	2013-07-28	Aynalem	3	1	2	23	2	2		1		2	3	2		2		0	0	0	0	0	0	0	0	0	1	1	0	0	0	1	0	1	0	0	0	3		0	#NULL!	1	2		1	2011-03-21	24	2	3
686	2013-07-30	Aynalem	6	3	3	35	2	2		1		1	1	1		2		0	0	0	0	0	0	0	0	0	1	1	0	0	0	0	0	1	0	0	0	2		0	#NULL!	1	3		1	2012-01-25	12	2	4
687	2013-07-28	Aynalem	8	6	2	38	2	2		1		1	1	1		1		0	0	0	0	0	0	0	0	0	0	1	0	0	0	0	0	0	0	0	0	3		0	#NULL!	1	2		2	2011-07-25	24	2	4
688	2013-07-23	Aynalem	7	5	2	38	2	2		1		2	4	2		1		1	0	0	0	0	0	0	1	1	1	0	0	0	1	0	1	1	0	0	0	3		0	#NULL!	1	2		2	2009-03-20	48	2	4
689	2013-07-28	Aynalem	10	5	5	35	1	1		1		1	1	1		2		0	0	0	0	0	0	0	0	0	0	1	0	0	0	0	0	0	0	0	0	3		0	#NULL!	1	3		2	2012-04-16	12	2	4
690	2013-07-23	Aynalem	4	1	3	23	2	2		1		3	4	2		1		0	0	0	0	0	0	0	0	0	1	1	0	0	0	0	1	1	0	0	0	2		0	#NULL!	1	2		2	2012-04-23	12	2	4
691	2013-07-28	Aynalem	6	4	2	36	2	2		1		2	2	1		2		0	0	0	0	0	0	0	0	0	0	1	0	0	0	0	0	0	0	0	0	3		0	#NULL!	1	2		1	2009-06-15	49	2	4
692	2013-07-23	Aynalem	7	3	4	39	2	2		1		1	2	1		2		0	0	0	0	0	0	0	0	0	0	1	0	0	0	0	1	1	0	0	0	3		0	#NULL!	1	2		1	2009-09-05	48	1	4
693	2013-07-30	Aynalem	4	2	2	35	2	2		1		3	4	2		1		1	0	0	0	0	0	0	0	0	1	1	0	0	1	0	0	1	0	0	0	3		0	#NULL!	1	2		1	2009-09-15	39	2	4
694	2013-07-27	Aynalem	4	2	2	33	2	2		1		1	1	1		2		0	0	0	0	0	0	0	0	0	0	1	0	0	0	0	0	1	0	0	0	3		0	#NULL!	1	3		1	2008-12-06	58	2	4
695	2013-07-27	Aynalem	7	5	2	27	2	2		1		1	2	1		2		0	0	0	0	0	0	0	0	0	0	0	1	0	0	0	0	1	0	0	0	4		0	#NULL!	1	2		2	2012-07-29	12	2	4
696	2013-07-25	Aynalem	3	1	2	24	1	2		1		1	2	1		2		0	0	0	0	0	0	0	0	0	0	0	0	0	0	0	0	0	0	0	0	4		0	#NULL!	1	2		2	2011-08-12	12	2	4
697	2013-07-24	Aynalem	3	1	2	23	2	2		1		3	3	1		2		0	0	0	0	0	0	0	0	0	1	1	0	0	0	0	1	1	0	0	0	3		0	#NULL!	1	3		1	2012-05-15	12	2	4
698	2013-07-24	Aynalem	3	1	2	23	2	2		1		2	2	1		2		0	0	0	0	0	0	0	0	0	1	1	0	0	0	0	0	1	0	0	0	2		0	#NULL!	1	3		1	2013-01-05	6	2	2
699	2013-07-26	Aynalem	5	3	2	30	1	1		1		1	1	1		2		0	0	0	0	0	0	0	0	0	0	1	0	0	0	0	1	0	0	0	0	4		0	#NULL!	1	2		1	2009-08-21	36	1	4
700	2013-08-01	Aynalem	5	2	3	35	2	2		1		2	2	1		1		0	0	0	0	0	0	1	0	0	1	1	0	0	1	0	0	1	0	0	0	1		0	#NULL!	1	3		1	2012-06-12	12	2	4
701	2013-07-28	Aynalem	4	2	2	35	1	2		1		2	2	1		2		1	0	0	0	0	0	0	0	1	1	1	0	0	0	0	0	1	0	0	0	3		0	#NULL!	1	2		1	2012-04-21	12	2	4
702	2013-07-23	Aynalem	6	4	2	38	2	2		1		2	2	1		2		1	0	0	0	0	0	0	0	0	1	1	0	0	1	0	0	1	0	0	0	3		0	#NULL!	1	3		1	2012-12-30	8	2	4
703	2013-07-23	Aynalem	7	5	2	35	2	2		1		2	3	5		2		1	0	0	0	0	0	0	0	0	1	1	0	0	1	0	0	1	0	0	0	3		1	3	1	3		2	2011-10-12	33	2	4
704	2013-08-01	Aynalem	3	1	2	23	2	1		1		2	2	2		5		1	0	0	0	0	0	0	0	0	1	0	0	0	0	0	1	1	0	0	0	2		0	#NULL!	1	2		1	2013-01-04	7	2	3
705	2013-07-23	Aynalem	3	1	2	26	2	1		1		2	2	1		2		0	0	0	0	0	0	0	0	0	0	1	0	0	0	0	1	1	0	0	0	2		0	#NULL!	1	2		1	2011-05-07	24	2	4
706	2013-07-24	Aynalem	4	2	2	26	2	2		1		4	4	2		3		0	0	0	0	0	0	0	0	0	1	0	0	0	1	0	0	1	0	0	0	3		1	2	1	3		1	2012-12-30	12	1	4
707	2013-07-24	Aynalem	5	2	3	28	2	2		1		1	1	1		1		1	0	0	0	0	0	0	0	0	1	0	0	0	0	0	0	1	0	0	0	3		1	1	1	2		2	2018-02-04	48	1	4
708	2013-07-24	Aynalem	3	1	2	38	2	2		1		2	2	3		1		0	0	0	0	0	0	0	0	0	1	0	0	0	0	0	0	0	0	0	0	3		1	1	1	2		1	2010-04-01	39	1	4
709	2013-07-24	Aynalem	4	2	2	39	2	2		1		1	1	4		4		0	0	0	0	0	0	0	0	0	0	0	0	0	1	0	1	1	0	0	0	3		0	#NULL!	0	#NULL!		1	2013-01-04	7	1	2
710	2013-07-24	Aynalem	4	2	2	22	2	2		1		1	2	1		1		0	0	0	0	0	0	0	0	0	0	1	0	0	0	0	1	0	0	0	0	2		0	#NULL!	0	#NULL!		1	2012-07-06	12	1	2
711	2013-07-24	Aynalem	3	1	2	25	2	2		1		1	2	1		2		0	0	0	0	0	0	0	0	0	1	1	0	0	0	0	0	1	0	0	0	3		1	3	1	2		1	2012-05-30	12	1	4
712	2013-07-23	Aynalem	4	2	2	30	2	2		1		1	1	1		1		0	0	0	0	0	0	0	0	0	0	1	0	0	0	0	1	1	0	0	0	3		0	#NULL!	1	2		1	2011-05-06	24	2	4
713	2013-07-23	Aynalem	5	3	2	39	2	2		1		1	2	1		2		0	0	0	0	0	0	0	0	1	0	1	0	0	0	0	1	1	0	0	0	2		0	#NULL!	1	2		2	2012-11-19	9	2	2
714	2013-07-28	Aynalem	4	2	2	30	1	2		1		2	1	1		2		0	0	0	0	0	0	0	0	0	0	1	0	0	0	0	0	1	0	0	0	3		0	#NULL!	1	2		2	2012-05-12	14	2	4
715	2013-07-28	Aynalem	7	5	2	36	2	2		1		1	1	1		2		0	0	0	0	0	0	0	0	0	0	1	0	0	1	0	0	1	0	0	0	3		0	#NULL!	1	3		2	2012-08-30	12	1	3
716	2013-07-25	Aynalem	3	1	2	30	1	2		1		1	1	1		2		0	0	0	0	0	0	0	0	0	0	1	0	0	0	0	0	1	0	0	0	4		0	#NULL!	1	2		2	2007-04-19	59	2	4
717	2013-07-28	Aynalem	6	2	4	35	2	2		1		2	4	2		1		0	0	0	0	0	0	0	0	0	0	1	0	0	0	0	0	1	0	0	0	3		0	#NULL!	1	3		2	2011-01-20	24	2	4
[truncated: 125 more columns]
